# Supplementary material for: Haplotype‐based genotyping‐by‐sequencing in oat genome research
Source: Plant Biotechnol J. 2018 Mar 25;16(8):1452–63. doi: 10.1111/pbi.12888 (PMC6041447; doi:10.1111/pbi.12888)
Supplement: Supplementary file 2 — Appendix S1 The list of 4657 taxa genotyped and the consensus map. Appendix S2 The genotype data of the 950 lines used to update the consensus map (full data available by accessing haplotag.aowc.ca/SM3_OC_placement_RAW_merged.zip) Appendix S3 Significant GWAS hits of the different comparisons. [file PBI-16-1452-s004.XLSX]

## Sheet: TAXA_4657
GBS_ID	Genotype	Project
T11	Aarre	CORE
T12	Adrew	CORE
T13	Ajax	CORE
T14	Ajay	CORE
T15	Akiyutaka	CORE
T16	Allen	CORE
T18	ARDENTE	CORE
T20	Assiniboia/S42	CORE
T21	Aurora	CORE
T22	Ave117.2	CORE
T23	Aveny	CORE
T24	Balado	CORE
T25	CDCBaler	CORE
T28	Barra	CORE
T29	Belinda	CORE
T30	Bia	CORE
T31	Biri	CORE
T57	Blaze	CORE
T58	Bond	CORE
T59	Boudrias	CORE
T60	Bountiful	CORE
T61	CDCBoyer	CORE
T62	Brooks	CORE
T63	Brown.1409.164	CORE
T64	Buckskin	CORE
T65	Buffalo	CORE
T66	Bullion	CORE
T67	Bw103	CORE
T69	Bw4903	CORE
T71	Cantal	CORE
T72	Carolee	CORE
T73	CDC.Minstrel	CORE
T74	CDC.Orrin	CORE
T75	CDC.Weaver	CORE
T76	Ceirch.Du.Boch	CORE
T77	Centennial	CORE
T130	Chaps	CORE
T131	Chernigovskij27B	CORE
T132	Cherokee	CORE
T134	CI.4706.2	CORE
T135	CI1712.5	CORE
T136	CI7035.1	CORE
T137	CI8000.4	CORE
T138	CIav6209	CORE
T139	Cilla	CORE
T140	CIRCLE	CORE
T141	Classic	CORE
T143	Clintland	CORE
T144	Clintland.60	CORE
T145	Clintland.64	CORE
T146	Clinton	CORE
T147	Clinton.59	CORE
T148	Coker227	CORE
T149	Coker234	CORE
T150	Coker.242	CORE
T151	Coker.716	CORE
T152	Colberson	CORE
T153	Columbia	CORE
T154	Corondo	CORE
T155	Dal	CORE
T156	CDCDancer	CORE
T157	Dane	CORE
T158	Delair	CORE
T159	Derby	CORE
T160	DeSoto	CORE
T161	Dominik(Bauer)	CORE
T162	Drummond	CORE
T372	Excel	CORE
T373	Exeter	CORE
T374	Firth	CORE
T375	FL0047.J9	CORE
T376	FL0115.J2	CORE
T377	FL0238BSB.22	CORE
T378	FL03001BSB.S7	CORE
T379	FL03053.S06.15.B.S	CORE
T380	FL03129.Ab7	CORE
T381	FL03146BSB.S1.B.S1	CORE
T382	FL03167BSB.145	CORE
T383	FL03167BSB.147	CORE
T384	FL03167BSBS.3	CORE
T385	FL03184.FLID.B.S1	CORE
T386	FL04155.S06.31.B.S	CORE
T387	FL04178.FLID.B.S.2	CORE
T388	FL99084.J2	CORE
T389	FL99153FBS.45.1.B.	CORE
T390	FL99212.D6	CORE
T391	Flaemingsnova	CORE
T392	Florida.167	CORE
T393	Florida.500	CORE
T394	Florida501	CORE
T395	Floriland	CORE
T396	FordEarlyGiant	CORE
T398	Freddy	CORE
T399	Freja	CORE
T400	Fulghum	CORE
T401	Fulgrain	CORE
T402	Furlong	CORE
T403	Gehl	CORE
T404	Gem	CORE
T405	Gere	CORE
T406	GN04399	CORE
T407	Goslin	CORE
T408	Grane	CORE
T409	Grenader	CORE
T411	GUNHILD	CORE
T412	H927.1.6.1.x.x.24	CORE
T413	HA05AB10.47	CORE
T414	HA05AB10.51	CORE
T415	HA05AB16.31	CORE
T416	HA05AB20.1	CORE
T417	HA05AB21.7	CORE
T418	HA05AB22.9	CORE
T419	HA05AB29.17	CORE
T420	HA05AB29.39	CORE
T422	HA05AB34.48	CORE
T423	HA05AB35.16	CORE
T424	HA05AB36.33	CORE
T425	HA05AB38.22	CORE
T426	HA05AB38.39	CORE
T427	HA05AB41.38	CORE
T428	HA05AB42.20	CORE
T429	HA05AB53.40	CORE
T430	HA05AB9.32	CORE
T431	HA05AB9.52	CORE
T432	HA08.03X09.1	CORE
T433	HA08.03X31.1	CORE
T434	HA08.03X45.1	CORE
T436	HARRISON	CORE
T437	Hazel	CORE
T438	HiFi	CORE
T440	HORIZON.201	CORE
T441	HORIZON.270	CORE
T442	HORIZON.LA976	CORE
T497	IL00.654	CORE
T498	IL02.10836	CORE
T499	IL02.5630	CORE
T500	IL02.8011	CORE
T501	IL02-8658	CORE
T502	IL03.2658	CORE
T503	IL03.7936	CORE
T504	IL04.2727	CORE
T505	IL04.3664	CORE
T508	IL05.10015	CORE
T509	IL05.10069	CORE
T510	IL05.11942	CORE
T511	IL05.1705	CORE
T512	IL05.1778	CORE
T513	IL05.3337	CORE
T514	IL05.3806	CORE
T515	IL05.3928	CORE
T517	IL05.8515	CORE
T519	IL05.9931	CORE
T520	IL05.9948	CORE
T522	IL06.3258	CORE
T523	IL06.3751	CORE
T524	IL06.5456	CORE
T525	IL2250.15..PI64197	CORE
T527	IL2294.1..PI641996	CORE
T528	IL2294.2..PI641997	CORE
T529	IL2294.3..PI641998	CORE
T530	IL2294.8..PI641999	CORE
T531	IL250.14..PI641977	CORE
T532	IL250.3..PI641976.	CORE
T533	IL2815..PI641965.	CORE
T534	IL2838..PI641966.	CORE
T536	IL2901..PI641968.	CORE
T537	IL3555..PI641970.	CORE
T538	IL75.5665	CORE
T539	IL75.5743	CORE
T540	IL86.1156	CORE
T541	IL86.4189	CORE
T543	IL86-5698-3	CORE
T544	IL86.6404..PI53987	CORE
T545	IL9810145	CORE
T546	IN09201	CORE
T786	Jay	CORE
T787	Jerry	CORE
T788	Kangaroo	CORE
T789	Kanota	CORE
T790	Kapp	CORE
T791	Kaufman	CORE
T844	Kolbu	CORE
T845	LA02012.S.B.139.S2	CORE
T846	LA02035.I.J1	CORE
T847	LA0210SBSBSBSB.S1	CORE
T848	LA03012SBSBSB.12	CORE
T849	LA03012SBSBSB.61	CORE
T850	LA03018SBSBSB.65.S	CORE
T851	LA03040SBSBSB.83	CORE
T852	LA03046SBS7.B.S1	CORE
T853	LA03060SBSBSB.S1	CORE
T854	LA03063SBSBSB.6	CORE
T855	LA03063SBSBSB.S4	CORE
T856	LA03066SBS.L1	CORE
T857	LA04004SBSB.121	CORE
T858	LA04004SBSB.61.B.S	CORE
T859	LA04014SBSB.39	CORE
T860	LA04018SBSB.181	CORE
T861	LA04018SBSB.86	CORE
T862	LA05006GSBS.7.S1	CORE
T863	LA06058SBS.32.S1	CORE
T864	LA06059SBS.84.S1	CORE
T865	LA604	CORE
T866	LA97006GSB.59.2.4.	CORE
T867	LA99016	CORE
T868	LA99017	CORE
T870	Lang	CORE
T872	LAO.1099.011C	CORE
T873	LAO.1104.028C1	CORE
T874	LAO.1134.022	CORE
T875	LAO.1134.045	CORE
T876	LAO.1135.015	CORE
T877	LAO.1135.046	CORE
T878	LAO.1136.014	CORE
T879	LAO.1136.024	CORE
T880	LAO.1136.056	CORE
T897	LAO.882.036	CORE
T898	LAO.883.010	CORE
T899	LAO.900.042	CORE
T900	Lee	CORE
T901	Leggett	CORE
T902	Lena	CORE
T903	Lennon	CORE
T904	LIPOPLUS	CORE
T905	Lutz	CORE
T906	Madison	CORE
T907	Maida	CORE
T908	Maldwyn	CORE
T909	MAM17-5	CORE
T910	ACMarie	CORE
T913	Matilda	CORE
T914	Maverick	CORE
T915	Melys	CORE
T916	MF9522-523	CORE
T917	MN811045	CORE
T918	MN06108	CORE
T919	MN06109	CORE
T920	MN06125	CORE
T921	MN06239	CORE
T922	MN07203	CORE
T923	MN07210	CORE
T924	MN08106	CORE
T925	MN08123	CORE
T926	MN08124	CORE
T927	MN08129	CORE
T928	MN08130	CORE
T929	MN08131	CORE
T930	MN08132	CORE
T931	MN08134	CORE
T932	MN08137	CORE
T933	MN08139	CORE
T934	MN08146	CORE
T936	MN08155	CORE
T937	MN08160	CORE
T938	MN08211	CORE
T939	MN08212	CORE
T940	MN08217	CORE
T941	MN08222	CORE
T942	MN08225	CORE
T943	MN08230	CORE
T944	MN08234	CORE
T945	MN08238	CORE
T946	MN08242	CORE
T947	MN08243	CORE
T948	MN08251	CORE
T949	MN08252	CORE
T950	MN08253	CORE
T951	MN08254	CORE
T952	MN08260	CORE
T953	MN08262	CORE
T954	MN08266	CORE
T955	MN08268	CORE
T956	MN08270	CORE
T957	MN841801-1	CORE
T958	Moholt	CORE
T959	ACMorgan	CORE
T960	Mortlock	CORE
T961	Morton	CORE
T963	Navaro	CORE
T964	ND000861	CORE
T965	ND001397	CORE
T966	ND020290..PO.808.	CORE
T967	ND030078	CORE
T968	ND040196	CORE
T969	ND040492	CORE
T970	ND050017	CORE
T971	ND050490	CORE
T972	ND050506	CORE
T973	ND050578	CORE
T974	ND051037	CORE
T975	ND051069	CORE
T976	ND051236	CORE
T977	ND051306	CORE
T978	ND051312	CORE
T979	ND051467	CORE
T980	ND051513	CORE
T981	ND060111	CORE
T982	ND060182	CORE
T983	ND060223	CORE
T984	ND060235	CORE
T985	ND060249	CORE
T986	ND060342	CORE
T987	ND060418	CORE
T988	ND060432	CORE
T989	ND060449	CORE
T990	ND060464	CORE
T991	ND060487	CORE
T992	ND060507	CORE
T993	ND060570	CORE
T994	ND060652	CORE
T995	ND060897	CORE
T996	ND060925	CORE
T997	ND061097	CORE
T998	ND061590	CORE
T999	ND061614	CORE
T1000	ND061813	CORE
T1001	ND061868	CORE
T1002	ND061975	CORE
T1003	ND070388	CORE
T1004	ND070813	CORE
T1005	ND071063	CORE
T1006	ND071521	CORE
T1007	ND071694	CORE
T1008	ND072258	CORE
T1009	ND080724	CORE
T1010	ND081924	CORE
T1011	Nes	CORE
T1012	Nice	CORE
T1014	Novojatkovo	CORE
T1015	Nudist	CORE
T1208	OA1058.4	CORE
T1209	OA1063-8	CORE
T1210	OA1130.1	CORE
T1211	OA1174.3	CORE
T1212	OA1176.1	CORE
T1213	OA1180.4	CORE
T1214	OA1180.5	CORE
T1215	OA1189.1	CORE
T1216	OA1189.4	CORE
T1217	OA1196.3	CORE
T1218	OA1197.1	CORE
T1219	OA1202.1	CORE
T1220	OA1204.2	CORE
T1221	OA1207.1	CORE
T1223	OA1226.1	CORE
T1224	OA1226.4	CORE
T1225	OA1228.1	CORE
T1226	OA1232.2	CORE
T1227	OA1232.5	CORE
T1228	OA1234.1	CORE
T1229	OA1242.5	CORE
T1230	OA1248.1	CORE
T1231	OA1250.1	CORE
T1232	OA1250.2	CORE
T1233	OA1251.1	CORE
T1234	OA1253.1	CORE
T1235	OA1256.1	CORE
T1236	OA1260.1	CORE
T1237	OA1262.1	CORE
T1238	OA1263.2	CORE
T1239	OA1266.1	CORE
T1240	OA1268.3	CORE
T1241	OA1272.1	CORE
T1253	Odal	CORE
T1254	Ogle	CORE
T1255	Olram	CORE
T1256	Osage	CORE
T1314	OT3028	CORE
T1315	OT3036	CORE
T1316	OT3037	CORE
T1317	OT3039	CORE
T1318	OT3040	CORE
T1319	OT3045	CORE
T1320	OT3046	CORE
T1321	OT3047	CORE
T1322	OT3050	CORE
T1323	OT380	CORE
T1324	OT399	CORE
T1325	OT586	CORE
T1326	OT7053	CORE
T1327	Otana	CORE
T1328	Ozark	CORE
T1329	CDCPacer	CORE
T1427	Pg11	CORE
T1428	Pg16	CORE
T1430	PI260616.1	CORE
T1431	PI266887.1	CORE
T1432	ACPinnacle	CORE
T1433	Pioneer	CORE
T1434	Pl263412.1	CORE
T1532	POL	CORE
T1533	Porter	CORE
T1534	Prescott	CORE
T1535	CDCProFi	CORE
T1536	Provena	CORE
T1537	PusaHybridG	CORE
T1538	Putnam.61	CORE
T1539	Quincy.Gray	CORE
T1540	Racoon	CORE
T1541	Ranch	CORE
T1542	Red.Algerian	CORE
T1543	RedRustproof	CORE
T1544	ACRigodon	CORE
T1545	Ringsaker	CORE
T1546	Robust	CORE
T1547	Rogers	CORE
T1548	ACRonald	CORE
T1549	Russell	CORE
T1550	SA01223.02	CORE
T1551	SA051172	CORE
T1553	SA060605	CORE
T1554	SA060830	CORE
T1555	SA061148	CORE
T1556	SA070089	CORE
T1557	SA070270	CORE
T1558	SA070367	CORE
T1559	SA070444	CORE
T1560	SA070469	CORE
T1561	SA070513	CORE
T1562	SA070576	CORE
T1563	SA070592	CORE
T1564	SA070631	CORE
T1565	SA070655	CORE
T1566	SA070712	CORE
T1567	SA070781	CORE
T1568	SA070845	CORE
T1569	SA070860	CORE
T1570	SA070906	CORE
T1571	SA070972	CORE
T1572	SA071369	CORE
T1573	SA071405	CORE
T1574	SA071616	CORE
T1575	SA071760	CORE
T1576	Salomon	CORE
T1577	Sang	CORE
T1578	SantaFe	CORE
T1580	SECTARIAT.LA495	CORE
T1581	Sesqui	CORE
T1582	Shadow	CORE
T1583	Sherwood	CORE
T1584	Simpson	CORE
T1585	CDCSO-1	CORE
T1586	CDCSol-Fi	CORE
T1587	Stout	CORE
T1589	Summit..00P08.BD1A	CORE
T1590	SunII-1	CORE
T1591	Sure.Grain	CORE
T1592	SWBetania	CORE
T1594	SWKerstin	CORE
T1595	SW.VAASA	CORE
T1609	Sylva	CORE
T1612	TAMO-301	CORE
T1613	TAM-O397	CORE
T1619	Tift	CORE
T1620	Tippecanoe	CORE
T1621	Triactor	CORE
T1622	TripleCrown	CORE
T1623	Trisparinia	CORE
T1624	TROPHY	CORE
T1625	Troy	CORE
T1626	TX02U.7029	CORE
T1627	TX02U.7047	CORE
T1628	TX02U.7065	CORE
T1629	TX02U.7097	CORE
T1630	TX02U.7103	CORE
T1631	TX02U.7104	CORE
T1632	TX02U.7176	CORE
T1633	TX02U.7181	CORE
T1634	TX02U.7219	CORE
T1635	TX02U.7227	CORE
T1636	TX02U.7237	CORE
T1637	TX02U.7325	CORE
T1638	TX02U.7443	CORE
T1639	TX02U.7473	CORE
T1640	TX02U.7479	CORE
T1641	TX02U.7490	CORE
T1642	TX02U.7605	CORE
T1643	TX02U.7651	CORE
T1644	TX02U.7682	CORE
T1645	TX05CS.347.1	CORE
T1646	TX05CS.347.2	CORE
T1647	TX05CS.542	CORE
T1648	TX05CS.556	CORE
T1655	TX07CS1805	CORE
T1656	TX07CS1832	CORE
T1657	TX07CS1948	CORE
T1658	TX07CS1965	CORE
T1659	TX07CS1997	CORE
T1660	TX07CS2001	CORE
T1667	TX07CS2765	CORE
T1668	TX07CS2795	CORE
T1743	Tyler	CORE
T1744	UFRGS8	CORE
T1745	UFRGS881971	CORE
T1746	UFRGS930605	CORE
T1747	UFRGS077011.4	CORE
T1748	UFRGS077026.2	CORE
T1749	UFRGS087023.5	CORE
T1750	UFRGS087129.1	CORE
T1751	UFRGS087157.3	CORE
T1752	Ukrainereselectio	CORE
T1753	UPF95H900.10	CORE
T1754	UPF97H300.2.11	CORE
T1755	UPF98H2000.4	CORE
T1756	UPFA20	CORE
T1757	UPFA22	CORE
T1758	Urano	CORE
T1759	URS.21	CORE
T1760	URS.22	CORE
T1761	VAO..58	CORE
T1762	VAO-44	CORE
T1763	VAO-48	CORE
T1764	VAO.51	CORE
T1765	Victoria	CORE
T1766	Vista	CORE
T1912	WAOAT2132	CORE
T1915	Winter.Fulghum	CORE
T1916	Winter.Turf	CORE
T1917	Woodburn	CORE
T1918	X001A1.24.2.4.1.3	CORE
T1919	X00Ab6112	CORE
T1920	X00Ab6711	CORE
T1921	X00Ab6963	CORE
T1922	X00Ab7006	CORE
T1923	X00Ab7085	CORE
T1924	X00Ab8118	CORE
T1925	X00P01.A11A4	CORE
T1926	X00P06.HD1D	CORE
T1927	X00P28.AN01B1	CORE
T1928	X01G04.CC3E	CORE
T1929	X01G04.CC5B	CORE
T1930	X01G08.AA5C	CORE
T1931	X01G08.AG3E	CORE
T1932	X0216A1.1.55	CORE
T1933	X0219A1.84.4.4.4.4	CORE
T1934	X021A1.78.1.5	CORE
T1935	X0222A1.21.7.5.1.1	CORE
T1936	X026A1.88.2.2	CORE
T1937	X027A1.87.8.1	CORE
T1938	X02Ab5836	CORE
T1939	X02Ab6078	CORE
T1940	X02Ab6655	CORE
T1941	X02G13.AR1C	CORE
T1942	X02G13.BR1C	CORE
T1943	X02G22.GM1E	CORE
T1944	X02G22.LK1A	CORE
T1945	X02G31.NL7A	CORE
T1946	X02G31.NN4B	CORE
T1947	X02G31.NU6D	CORE
T1948	X02HO.139	CORE
T1949	X02HO.209	CORE
T1950	X03P26A.BV3A	CORE
T1952	X04P07A.AA4D	CORE
T1954	X04P07B.FR3B	CORE
T1955	X04P07B.GN1C	CORE
T1956	X04P07B.GT3D	CORE
T1957	X04P07B.GY5E	CORE
T1958	X04P07B.HC2A	CORE
T1959	X04P08.CZ3C	CORE
T1960	X04P08.DE5A	CORE
T1961	X04P08.DN5D	CORE
T1962	X04P08.EJ3B	CORE
T1963	X0513A1.18.5	CORE
T1964	X0514A1.16.3	CORE
T1965	X0528A1.1	CORE
T1966	X053B1.95	CORE
T1967	X0541A1.1	CORE
T1968	X055A1.3.5.3	CORE
T1969	X059A1.2.2.4	CORE
T1970	X07P08.A04	CORE
T1971	X833.99AB118	CORE
T1972	X8669C2.4.6.16.33	CORE
T1973	X8787.1	CORE
T1974	X8791.1	CORE
T1975	X8826.1	CORE
T1977	X8903.2	CORE
T1978	X8995.4	CORE
T1980	X9150.1	CORE
T1981	X9192.5	CORE
T1982	X9195.2	CORE
T1983	X9195.6	CORE
T1984	X9200.4	CORE
T1985	X9221.6	CORE
T1986	X9221.8	CORE
T1987	X9253.1	CORE
T1988	X9258.5	CORE
T1989	X9270.4	CORE
T1990	X9285.1	CORE
T1991	X9287.2	CORE
T1992	X9290.2	CORE
T1993	X9368.1	CORE
T1994	X9375.1	CORE
T1995	X9384.2	CORE
T1996	X9386.1	CORE
T1997	X9392.1	CORE
T1998	X9395.2	CORE
T1999	X9396.1	CORE
T2000	X9396.4	CORE
T2001	X9410.1	CORE
T2002	X9410.2	CORE
T2003	X9414.1	CORE
T2006	X9435.1	CORE
T2007	X9439.1	CORE
T2008	X9449.1	CORE
T2009	X9474.2	CORE
T2010	X9487.1	CORE
T2011	X9487.4	CORE
T2012	X9492.1	CORE
T2013	X9498.1	CORE
T2014	X9500.2	CORE
T2015	X9500.6	CORE
T2016	X9503.1	CORE
T2017	X9507.1	CORE
T2018	X9507.3	CORE
T2019	X9509.3	CORE
T2020	X9509.4	CORE
T2022	X95Ab12770	CORE
T2023	X95Ab13050	CORE
T2024	X971A9.7.4.11	CORE
T2025	X97Ab7761	CORE
T2026	X97Ab7767	CORE
T2027	X9876C1.2.1.5.2.4.	CORE
T2028	X98Ab7265	CORE
T2029	X99Ab10937	CORE
T2030	X99Ab10971	CORE
T2031	X99Ab10987	CORE
T2032	X99Ab11098	CORE
T2033	X99Ab11136	CORE
T2034	X99Ab11227	CORE
T2035	X99Ab11391	CORE
T2036	X99Ab11787	CORE
T2038	Z615-4	CORE
T2039	Zuton	CORE
T1	10W15-1005	10W15
T2	10W15-1019	10W15
T3	10W15-1048	10W15
T4	10W15-1069	10W15
T5	10W15-1075	10W15
T6	10W15-902	10W15
T7	10W15-927	10W15
T8	10W15-954	10W15
T9	10W15-971	10W15
T10	10W15-995	10W15
T1552	SA060123	10W15
T1617	Tardis	BxT
T2345	Buffalo_H	BxT
T2346	Tardis_H	BxT
T2347	SC005	BxT
T2348	SC010	BxT
T2349	SC013	BxT
T2350	SC018	BxT
T2351	SC019	BxT
T2352	SC023	BxT
T2353	SC024	BxT
T2354	SC027	BxT
T2355	SC028	BxT
T2356	SC029	BxT
T2357	SC032	BxT
T2358	SC033	BxT
T2359	SC035	BxT
T2360	SC042	BxT
T2361	SC043	BxT
T2362	SC046	BxT
T2363	SC048	BxT
T2364	SC049	BxT
T2365	SC051	BxT
T2366	SC054	BxT
T2367	SC055	BxT
T2368	SC056	BxT
T2369	SC066	BxT
T2370	SC068	BxT
T2371	SC069	BxT
T2372	SC070	BxT
T2373	SC071	BxT
T2374	SC073	BxT
T2375	SC074	BxT
T2376	SC084	BxT
T2377	SC092	BxT
T2378	SC096	BxT
T2379	SC097	BxT
T2380	SC098	BxT
T2381	SC099	BxT
T2382	SC101	BxT
T2383	SC102	BxT
T2384	SC103	BxT
T2385	SC105	BxT
T2386	SC106	BxT
T2387	SC109	BxT
T2388	SC116	BxT
T2389	SC118	BxT
T2390	SC119	BxT
T2391	SC124	BxT
T2392	SC128	BxT
T2393	SC130	BxT
T2394	SC133	BxT
T2395	SC142	BxT
T2396	SC148	BxT
T2397	SC149	BxT
T2398	SC150	BxT
T2399	SC152	BxT
T2400	SC153	BxT
T2401	SC154	BxT
T2402	SC155	BxT
T2403	SC158	BxT
T2404	SC169	BxT
T2405	SC171	BxT
T2406	SC174	BxT
T2407	SC175	BxT
T2408	SC178	BxT
T2409	SC179	BxT
T2410	SC181	BxT
T2411	SC183	BxT
T2412	SC184	BxT
T2413	SC185	BxT
T2414	SC186	BxT
T2415	SC188	BxT
T2416	SC193	BxT
T2417	SC194	BxT
T2418	SC195	BxT
T2419	SC196	BxT
T2420	SC198	BxT
T2421	SC203	BxT
T2422	SC204	BxT
T2423	SC214	BxT
T2424	SC220	BxT
T2425	SC236	BxT
T2426	SC239	BxT
T2427	SC242	BxT
T2428	SC243	BxT
T2429	SC244	BxT
T2430	SC248	BxT
T2431	SC301	BxT
T2432	SC302	BxT
T2433	SC306	BxT
T2434	SC308	BxT
T2435	SC309	BxT
T2436	SC314	BxT
T2437	SC324	BxT
T2438	SC326	BxT
T2439	SC332	BxT
T2440	SC334	BxT
T163	DxE-001	DxE
T164	DxE-002	DxE
T165	DxE-003	DxE
T166	DxE-004	DxE
T167	DxE-005	DxE
T168	DxE-007	DxE
T169	DxE-008	DxE
T170	DxE-009	DxE
T171	DxE-010	DxE
T172	DxE-011	DxE
T173	DxE-012	DxE
T174	DxE-013	DxE
T175	DxE-014	DxE
T176	DxE-015	DxE
T177	DxE-016	DxE
T178	DxE-017	DxE
T179	DxE-018	DxE
T180	DxE-020	DxE
T181	DxE-021	DxE
T182	DxE-022	DxE
T183	DxE-023	DxE
T184	DxE-024	DxE
T185	DxE-025	DxE
T186	DxE-027	DxE
T187	DxE-028	DxE
T188	DxE-029	DxE
T189	DxE-030	DxE
T190	DxE-031	DxE
T191	DxE-033	DxE
T192	DxE-034	DxE
T193	DxE-035	DxE
T194	DxE-036	DxE
T195	DxE-037	DxE
T196	DxE-038	DxE
T197	DxE-039	DxE
T198	DxE-040	DxE
T199	DxE-041	DxE
T200	DxE-042	DxE
T201	DxE-043	DxE
T202	DxE-044	DxE
T203	DxE-045	DxE
T204	DxE-046	DxE
T205	DxE-048	DxE
T206	DxE-049	DxE
T207	DxE-050	DxE
T208	DxE-051	DxE
T209	DxE-052	DxE
T210	DxE-053	DxE
T211	DxE-055	DxE
T212	DxE-056	DxE
T213	DxE-057	DxE
T214	DxE-058	DxE
T215	DxE-059	DxE
T216	DxE-060	DxE
T217	DxE-061	DxE
T218	DxE-062	DxE
T219	DxE-063	DxE
T220	DxE-064	DxE
T221	DxE-065	DxE
T222	DxE-066	DxE
T223	DxE-067	DxE
T224	DxE-068	DxE
T225	DxE-069	DxE
T226	DxE-070	DxE
T227	DxE-071	DxE
T228	DxE-072	DxE
T229	DxE-073	DxE
T230	DxE-074	DxE
T231	DxE-075	DxE
T232	DxE-076	DxE
T233	DxE-077	DxE
T234	DxE-078	DxE
T235	DxE-079	DxE
T236	DxE-080	DxE
T237	DxE-081	DxE
T238	DxE-082	DxE
T239	DxE-083	DxE
T240	DxE-084	DxE
T241	DxE-085	DxE
T242	DxE-086	DxE
T243	DxE-087	DxE
T244	DxE-088	DxE
T245	DxE-089	DxE
T246	DxE-090	DxE
T247	DxE-091	DxE
T248	DxE-092	DxE
T249	DxE-093	DxE
T250	DxE-094	DxE
T251	DxE-095	DxE
T252	DxE-096	DxE
T253	DxE-097	DxE
T254	DxE-098	DxE
T255	DxE-099	DxE
T256	DxE-101	DxE
T257	DxE-102	DxE
T258	DxE-103	DxE
T259	DxE-104	DxE
T260	DxE-105	DxE
T261	DxE-106	DxE
T262	DxE-107	DxE
T263	DxE-108	DxE
T264	DxE-109	DxE
T265	DxE-110	DxE
T266	DxE-111	DxE
T267	DxE-113	DxE
T268	DxE-114	DxE
T269	DxE-115	DxE
T270	DxE-116	DxE
T271	DxE-117	DxE
T272	DxE-118	DxE
T273	DxE-119	DxE
T274	DxE-120	DxE
T275	DxE-121	DxE
T276	DxE-122	DxE
T277	DxE-123	DxE
T278	DxE-124	DxE
T279	DxE-125	DxE
T280	DxE-126	DxE
T281	DxE-127	DxE
T282	DxE-128	DxE
T283	DxE-129	DxE
T284	DxE-130	DxE
T285	DxE-131	DxE
T286	DxE-132	DxE
T287	DxE-133	DxE
T288	DxE-134	DxE
T289	DxE-135	DxE
T290	DxE-136	DxE
T291	DxE-137	DxE
T292	DxE-138	DxE
T293	DxE-139	DxE
T294	DxE-140	DxE
T295	DxE-141	DxE
T296	DxE-142	DxE
T297	DxE-143	DxE
T298	DxE-144	DxE
T299	DxE-145	DxE
T300	DxE-146	DxE
T301	DxE-147	DxE
T302	DxE-149	DxE
T303	DxE-150	DxE
T304	DxE-151	DxE
T305	DxE-152	DxE
T306	DxE-153	DxE
T307	DxE-154	DxE
T308	ECORT.101	ECORT
T309	ECORT.102	ECORT
T310	ECORT.103	ECORT
T311	ECORT.104	ECORT
T312	ECORT.105	ECORT
T313	ECORT.106	ECORT
T314	ECORT.107	ECORT
T315	ECORT.108	ECORT
T316	ECORT.109	ECORT
T317	ECORT.110	ECORT
T318	ECORT.111	ECORT
T319	ECORT.112	ECORT
T320	ECORT.113	ECORT
T321	ECORT.114	ECORT
T322	ECORT.115	ECORT
T323	ECORT.116	ECORT
T324	ECORT.117	ECORT
T325	ECORT.118	ECORT
T326	ECORT.119	ECORT
T327	ECORT.120	ECORT
T328	ECORT.121	ECORT
T329	ECORT.122	ECORT
T330	ECORT.123	ECORT
T331	ECORT.124	ECORT
T332	ECORT.125	ECORT
T333	ECORT.126	ECORT
T334	ECORT.127	ECORT
T335	ECORT.128	ECORT
T336	ECORT.129	ECORT
T337	ECORT.130	ECORT
T338	ECORT.131	ECORT
T339	ECORT.132	ECORT
T340	ECORT.201	ECORT
T341	ECORT.202	ECORT
T342	ECORT.203	ECORT
T343	ECORT.204	ECORT
T344	ECORT.205	ECORT
T345	ECORT.206	ECORT
T346	ECORT.207	ECORT
T347	ECORT.208	ECORT
T348	ECORT.209	ECORT
T349	ECORT.210	ECORT
T350	ECORT.211	ECORT
T351	ECORT.212	ECORT
T352	ECORT.213	ECORT
T353	ECORT.214	ECORT
T354	ECORT.215	ECORT
T355	ECORT.216	ECORT
T356	ECORT.217	ECORT
T357	ECORT.218	ECORT
T358	ECORT.219	ECORT
T359	ECORT.220	ECORT
T360	ECORT.221	ECORT
T361	ECORT.222	ECORT
T362	ECORT.223	ECORT
T363	ECORT.224	ECORT
T364	ECORT.225	ECORT
T365	ECORT.226	ECORT
T366	ECORT.227	ECORT
T367	ECORT.228	ECORT
T368	ECORT.229	ECORT
T369	ECORT.230	ECORT
T370	ECORT.231	ECORT
T371	ECORT.232	ECORT
T1222	OA1225-2	ECORT
T1242	OA1285-1	ECORT
T1244	OA1286-1	ECORT
T1245	OA1306-1	ECORT
T1246	OA1316-1	ECORT
T1247	OA1328-2	ECORT
T1248	OA1329-2	ECORT
T1257	Oscar	ECORT
T2040	09350-001	GxH
T2041	09350-002	GxH
T2042	09350-003	GxH
T2043	09350-004	GxH
T2044	09350-006	GxH
T2045	09350-007	GxH
T2046	09350-009	GxH
T2047	09350-010	GxH
T2048	09350-011	GxH
T2049	09350-012	GxH
T2050	09350-014	GxH
T2051	09350-015	GxH
T2052	09350-017	GxH
T2053	09350-021	GxH
T2054	09350-022	GxH
T2055	09350-025	GxH
T2056	09350-026	GxH
T2057	09350-027	GxH
T2058	09350-028	GxH
T2059	09350-029	GxH
T2060	09350-032	GxH
T2061	09350-033	GxH
T2062	09350-034	GxH
T2063	09350-036	GxH
T2064	09350-037	GxH
T2065	09350-038	GxH
T2066	09350-039	GxH
T2067	09350-042	GxH
T2068	09350-043	GxH
T2069	09350-044	GxH
T2070	09350-045	GxH
T2071	09350-046	GxH
T2072	09350-047	GxH
T2073	09350-048	GxH
T2074	09350-051	GxH
T2075	09350-053	GxH
T2076	09350-055	GxH
T2077	09350-057	GxH
T2078	09350-059	GxH
T2079	09350-060	GxH
T2080	09350-061	GxH
T2081	09350-065	GxH
T2082	09350-068	GxH
T2083	09350-069	GxH
T2084	09350-070	GxH
T2085	09350-071	GxH
T2086	09350-073	GxH
T2087	09350-074	GxH
T2088	09350-075	GxH
T2089	09350-076	GxH
T2090	09350-078	GxH
T2091	09350-079	GxH
T2092	09350-082	GxH
T2093	09350-083	GxH
T2094	09350-084	GxH
T2095	09350-085	GxH
T2096	09350-086	GxH
T2097	09350-087	GxH
T2098	09350-088	GxH
T2099	09350-089	GxH
T2100	09350-090	GxH
T2101	09350-091	GxH
T2102	09350-095	GxH
T2103	09350-096	GxH
T2104	09350-097	GxH
T2105	09350-098	GxH
T2106	09350-099	GxH
T2107	09350-100	GxH
T2108	09350-102	GxH
T2109	09350-107	GxH
T2110	09350-108	GxH
T2111	09350-109	GxH
T2112	09350-110	GxH
T2113	09350-111	GxH
T2114	09350-113	GxH
T2115	09350-115	GxH
T2116	09350-116	GxH
T2117	09350-117	GxH
T2118	09350-118	GxH
T2119	09350-119	GxH
T2120	09350-120	GxH
T2121	09350-121	GxH
T2122	09350-122	GxH
T2123	09350-123	GxH
T2124	09350-124	GxH
T2125	09350-125	GxH
T2126	09350-130	GxH
T2127	09350-131	GxH
T2128	09350-132	GxH
T2129	09350-133	GxH
T2130	09350-135	GxH
T2131	09350-136	GxH
T2132	09350-137	GxH
T2133	09350-138	GxH
T2134	09350-139	GxH
T2135	09350-140	GxH
T2136	09350-141	GxH
T2137	09350-142	GxH
T2138	09350-143	GxH
T2139	09350-144	GxH
T2140	09350-145	GxH
T2141	09350-146	GxH
T2142	09350-147	GxH
T2143	09350-148	GxH
T2144	09350-150	GxH
T2145	09350-151	GxH
T2146	09350-152	GxH
T2147	09350-153	GxH
T2148	09350-154	GxH
T2149	09350-155	GxH
T2150	09350-156	GxH
T2151	09350-158	GxH
T2152	09350-160	GxH
T2153	09350-161	GxH
T2154	09350-162	GxH
T2155	09350-163	GxH
T2156	09350-164	GxH
T2157	09350-165	GxH
T2158	09350-169	GxH
T2159	09350-170	GxH
T2160	09350-171	GxH
T2161	09350-172	GxH
T2162	09350-174	GxH
T2163	09350-176	GxH
T2164	09350-177	GxH
T2165	09350-179	GxH
T2166	09350-180	GxH
T2167	09350-184	GxH
T2168	09350-186	GxH
T2169	09350-187	GxH
T2170	09350-188	GxH
T2171	09350-189	GxH
T2172	09350-190	GxH
T2173	09350-191	GxH
T2174	09350-192	GxH
T2175	09350-193	GxH
T2176	09350-194	GxH
T2177	09350-195	GxH
T2178	09350-196	GxH
T2179	09350-197	GxH
T2180	09350-198	GxH
T2181	09350-199	GxH
T2182	09350-200	GxH
T2183	09350-201	GxH
T2184	09350-202	GxH
T2185	09350-206	GxH
T2186	09350-207	GxH
T2187	09350-208	GxH
T2188	09350-209	GxH
T2189	09350-211	GxH
T2190	09350-212	GxH
T2191	09350-213	GxH
T2192	09350-215	GxH
T2193	09350-216	GxH
T2194	09350-219	GxH
T2195	09350-223	GxH
T2196	09350-224	GxH
T2197	09350-225	GxH
T2198	09350-227	GxH
T2343	Goslin_GH	GxH
T2344	HiFi_GH	GxH
T2691	HT10-1_1	Home_test_10
T2692	HT10-1_2	Home_test_10
T2693	HT10-1_3	Home_test_10
T2694	HT10-1_4	Home_test_10
T2695	HT10-1_5	Home_test_10
T2696	HT10-1_6	Home_test_10
T2697	HT10-1_7	Home_test_10
T2698	HT10-1_8	Home_test_10
T2699	HT10-1_9	Home_test_10
T2700	HT10-1_10	Home_test_10
T2701	HT10-1_11	Home_test_10
T2702	HT10-1_12	Home_test_10
T2703	HT10-1_13	Home_test_10
T2704	HT10-1_14	Home_test_10
T2705	HT10-1_15	Home_test_10
T2706	HT10-1_16	Home_test_10
T2707	HT10-1_17	Home_test_10
T2708	HT10-1_18	Home_test_10
T2709	HT10-1_19	Home_test_10
T2710	HT10-1_20	Home_test_10
T2711	HT10-1_21	Home_test_10
T2712	HT10-1_22	Home_test_10
T2713	HT10-1_23	Home_test_10
T2714	HT10-1_24	Home_test_10
T2715	HT10-1_25	Home_test_10
T2716	HT10-1_26	Home_test_10
T2717	HT10-1_27	Home_test_10
T2718	HT10-1_28	Home_test_10
T2719	HT10-1_29	Home_test_10
T2720	HT10-1_30	Home_test_10
T2721	HT10-1_31	Home_test_10
T2722	HT10-1_32	Home_test_10
T2723	HT10-1_33	Home_test_10
T2724	HT10-1_34	Home_test_10
T2725	HT10-1_35	Home_test_10
T2726	HT10-1_36	Home_test_10
T2727	HT10-1_37	Home_test_10
T2728	HT10-1_38	Home_test_10
T2729	HT10-1_39	Home_test_10
T2730	HT10-1_40	Home_test_10
T2731	HT10-1_41	Home_test_10
T2732	HT10-1_42	Home_test_10
T2733	HT10-1_43	Home_test_10
T2734	HT10-1_44	Home_test_10
T2735	HT10-1_45	Home_test_10
T2736	HT10-1_46	Home_test_10
T2737	HT10-1_47	Home_test_10
T2738	HT10-1_48	Home_test_10
T2739	HT10-1_49	Home_test_10
T2740	HT10-1_50	Home_test_10
T2741	HT10-1_51	Home_test_10
T2742	HT10-1_52	Home_test_10
T2743	HT10-1_53	Home_test_10
T2744	HT10-1_54	Home_test_10
T2745	HT10-1_55	Home_test_10
T2746	HT10-1_56	Home_test_10
T2747	HT10-1_57	Home_test_10
T2748	HT10-1_58	Home_test_10
T2749	HT10-1_59	Home_test_10
T2750	HT10-1_60	Home_test_10
T2751	HT10-1_61	Home_test_10
T2752	HT10-1_62	Home_test_10
T2753	HT10-1_63	Home_test_10
T2754	HT10-1_64	Home_test_10
T2755	HT10-1_65	Home_test_10
T2756	HT10-1_66	Home_test_10
T2757	HT10-1_67	Home_test_10
T2758	HT10-1_68	Home_test_10
T2759	HT10-1_69	Home_test_10
T2760	HT10-1_70	Home_test_10
T2761	HT10-1_71	Home_test_10
T2762	HT10-1_72	Home_test_10
T2763	HT10-1_73	Home_test_10
T2764	HT10-1_74	Home_test_10
T2765	HT10-1_75	Home_test_10
T2766	HT10-1_76	Home_test_10
T2767	HT10-1_77	Home_test_10
T2768	HT10-1_78	Home_test_10
T2769	HT10-1_79	Home_test_10
T2770	HT10-1_80	Home_test_10
T2771	HT10-1_81	Home_test_10
T2772	HT10-1_82	Home_test_10
T2773	HT10-1_83	Home_test_10
T2774	HT10-1_84	Home_test_10
T2775	HT10-1_85	Home_test_10
T2776	HT10-1_86	Home_test_10
T2777	HT10-1_87	Home_test_10
T2778	HT10-1_88	Home_test_10
T2779	HT10-1_89	Home_test_10
T2780	HT10-1_90	Home_test_10
T2781	HT10-1_91	Home_test_10
T2782	HT10-1_92	Home_test_10
T2783	HT10-1_93	Home_test_10
T2784	HT10-1_94	Home_test_10
T2785	HT10-1_95	Home_test_10
T2786	HT10-1_96	Home_test_10
T2787	HT10-1_97	Home_test_10
T2788	HT10-1_98	Home_test_10
T2789	HT10-1_99	Home_test_10
T2790	HT10-1_100	Home_test_10
T2791	HT10-1_101	Home_test_10
T2792	HT10-1_102	Home_test_10
T2793	HT10-1_103	Home_test_10
T2794	HT10-1_104	Home_test_10
T2795	HT10-1_105	Home_test_10
T2796	HT10-1_106	Home_test_10
T2797	HT10-1_107	Home_test_10
T2798	HT10-1_108	Home_test_10
T2799	HT10-1_109	Home_test_10
T2800	HT10-1_110	Home_test_10
T2801	HT10-1_111	Home_test_10
T2802	HT10-1_112	Home_test_10
T2803	HT10-1_113	Home_test_10
T2804	HT10-1_114	Home_test_10
T2805	HT10-1_115	Home_test_10
T2806	HT10-1_116	Home_test_10
T2807	HT10-1_117	Home_test_10
T2808	HT10-1_118	Home_test_10
T2809	HT10-1_119	Home_test_10
T2810	HT10-1_120	Home_test_10
T2811	HT10-1_121	Home_test_10
T2812	HT10-1_122	Home_test_10
T2813	HT10-1_123	Home_test_10
T2814	HT10-1_124	Home_test_10
T2815	HT10-1_125	Home_test_10
T2816	HT10-1_126	Home_test_10
T2817	HT10-1_127	Home_test_10
T2818	HT10-1_128	Home_test_10
T2819	HT10-1_129	Home_test_10
T2820	HT10-1_130	Home_test_10
T2821	HT10-1_131	Home_test_10
T2822	HT10-1_132	Home_test_10
T2823	HT10-1_133	Home_test_10
T2824	HT10-1_134	Home_test_10
T2825	HT10-1_135	Home_test_10
T2826	HT10-1_136	Home_test_10
T2827	HT10-1_137	Home_test_10
T2828	HT10-1_138	Home_test_10
T2829	HT10-1_139	Home_test_10
T2830	HT10-1_140	Home_test_10
T2831	HT10-1_141	Home_test_10
T2832	HT10-1_142	Home_test_10
T2833	HT10-1_143	Home_test_10
T2834	HT10-1_144	Home_test_10
T2835	HT10-1_145	Home_test_10
T2836	HT10-1_146	Home_test_10
T2837	HT10-1_147	Home_test_10
T2838	HT10-1_148	Home_test_10
T2839	HT10-1_149	Home_test_10
T2840	HT10-1_150	Home_test_10
T2841	HT10-1_151	Home_test_10
T2842	HT10-1_152	Home_test_10
T2843	HT10-1_153	Home_test_10
T2844	HT10-1_154	Home_test_10
T2845	HT10-1_155	Home_test_10
T2846	HT10-1_156	Home_test_10
T2847	HT10-1_157	Home_test_10
T2848	HT10-1_158	Home_test_10
T2849	HT10-1_159	Home_test_10
T2850	HT10-1_160	Home_test_10
T2851	HT10-1_161	Home_test_10
T2852	HT10-1_162	Home_test_10
T2853	HT10-1_163	Home_test_10
T2854	HT10-1_164	Home_test_10
T2855	HT10-1_165	Home_test_10
T2856	HT10-1_166	Home_test_10
T2857	HT10-1_167	Home_test_10
T2858	HT10-1_168	Home_test_10
T2859	HT10-1_169	Home_test_10
T2860	HT10-1_170	Home_test_10
T2861	HT10-1_171	Home_test_10
T2862	HT10-1_172	Home_test_10
T2863	HT10-1_173	Home_test_10
T2864	HT10-1_174	Home_test_10
T2865	HT10-1_175	Home_test_10
T2866	HT10-1_176	Home_test_10
T2867	HT10-1_177	Home_test_10
T2868	HT10-1_178	Home_test_10
T2869	HT10-1_179	Home_test_10
T2870	HT10-1_180	Home_test_10
T2871	HT10-1_181	Home_test_10
T2872	HT10-1_182	Home_test_10
T2873	HT10-1_183	Home_test_10
T2874	HT10-1_184	Home_test_10
T2875	HT10-1_185	Home_test_10
T2876	HT10-1_186	Home_test_10
T2877	HT10-1_187	Home_test_10
T2878	HT10-1_188	Home_test_10
T2879	HT10-1_189	Home_test_10
T2880	HT10-1_190	Home_test_10
T2881	HT10-1_192	Home_test_10
T2882	HT10-1_193	Home_test_10
T2883	HT10-1_194	Home_test_10
T2884	HT10-1_195	Home_test_10
T2885	HT10-1_196	Home_test_10
T2886	HT10-1_197	Home_test_10
T2887	HT10-1_198	Home_test_10
T2888	HT11_2	Home_test_11
T2889	HT11_4	Home_test_11
T2890	HT11_6	Home_test_11
T2891	HT11_7	Home_test_11
T2892	HT11_8	Home_test_11
T2893	HT11_9	Home_test_11
T2894	HT11_10	Home_test_11
T2895	HT11_11	Home_test_11
T2896	HT11_12	Home_test_11
T2897	HT11_13	Home_test_11
T2898	HT11_14	Home_test_11
T2899	HT11_15	Home_test_11
T2900	HT11_16	Home_test_11
T2901	HT11_17	Home_test_11
T2902	HT11_18	Home_test_11
T2903	HT11_19	Home_test_11
T2904	HT11_20	Home_test_11
T2905	HT11_21	Home_test_11
T2906	HT11_22	Home_test_11
T2907	HT11_23	Home_test_11
T2908	HT11_24	Home_test_11
T2909	HT11_26	Home_test_11
T2910	HT11_27	Home_test_11
T2911	HT11_28	Home_test_11
T2912	HT11_30	Home_test_11
T2913	HT11_31	Home_test_11
T2914	HT11_32	Home_test_11
T2915	HT11_33	Home_test_11
T2916	HT11_36	Home_test_11
T2917	HT11_37	Home_test_11
T2918	HT11_38	Home_test_11
T2919	HT11_39	Home_test_11
T2920	HT11_41	Home_test_11
T2921	HT11_42	Home_test_11
T2922	HT11_43	Home_test_11
T2923	HT11_44	Home_test_11
T2924	HT11_45	Home_test_11
T2925	HT11_47	Home_test_11
T2926	HT11_48	Home_test_11
T2927	HT11_49	Home_test_11
T2928	HT11_50	Home_test_11
T2929	HT11_51	Home_test_11
T2930	HT11_52	Home_test_11
T2931	HT11_55	Home_test_11
T2932	HT11_56	Home_test_11
T2933	HT11_58	Home_test_11
T2934	HT11_59	Home_test_11
T2935	HT11_61	Home_test_11
T2936	HT11_62	Home_test_11
T2937	HT11_64	Home_test_11
T2938	HT11_65	Home_test_11
T2939	HT11_66	Home_test_11
T2940	HT11_67	Home_test_11
T2941	HT11_68	Home_test_11
T2942	HT11_69	Home_test_11
T2943	HT11_72	Home_test_11
T2944	HT11_73	Home_test_11
T2945	HT11_74	Home_test_11
T2946	HT11_75	Home_test_11
T2947	HT11_76	Home_test_11
T2948	HT11_76_2	Home_test_11
T2949	HT11_78	Home_test_11
T2950	HT11_79	Home_test_11
T2951	HT11_80	Home_test_11
T2952	HT11_82	Home_test_11
T2953	HT11_83	Home_test_11
T2954	HT11_84	Home_test_11
T2955	HT11_86	Home_test_11
T2956	HT11_87	Home_test_11
T2957	HT11_88	Home_test_11
T2958	HT11_89	Home_test_11
T2959	HT11_90	Home_test_11
T2960	HT11_91	Home_test_11
T2961	HT11_92	Home_test_11
T2962	HT11_93	Home_test_11
T2963	HT11_94	Home_test_11
T2964	HT11_95	Home_test_11
T2965	HT11_96	Home_test_11
T2966	HT11_97	Home_test_11
T2967	HT11_98	Home_test_11
T2968	HT11_99	Home_test_11
T2969	HT11_100	Home_test_11
T2970	HT11_101	Home_test_11
T2971	HT11_102	Home_test_11
T2972	HT11_103	Home_test_11
T2973	HT11_104	Home_test_11
T2974	HT11_105	Home_test_11
T2975	HT11_106	Home_test_11
T2976	HT11_107	Home_test_11
T2977	HT11_109	Home_test_11
T2978	HT11_110	Home_test_11
T2979	HT11_111	Home_test_11
T2980	HT11_113	Home_test_11
T2981	HT11_114	Home_test_11
T2982	HT11_115	Home_test_11
T2983	HT11_116	Home_test_11
T2984	HT11_118	Home_test_11
T2985	HT11_120	Home_test_11
T2986	HT11_121	Home_test_11
T2987	HT11_123	Home_test_11
T2988	HT11_126	Home_test_11
T2989	HT11_127	Home_test_11
T2990	HT11_128	Home_test_11
T2991	HT11_129	Home_test_11
T2992	HT11_130	Home_test_11
T2993	HT11_131	Home_test_11
T2994	HT11_132	Home_test_11
T2995	HT11_133	Home_test_11
T2996	HT11_134	Home_test_11
T2997	HT11_135	Home_test_11
T2998	HT11_136	Home_test_11
T2999	HT11_137	Home_test_11
T3000	HT11_138	Home_test_11
T3001	HT11_145	Home_test_11
T3002	HT11_148	Home_test_11
T3003	HT11_151	Home_test_11
T3004	HT11_153	Home_test_11
T3005	HT11_154	Home_test_11
T3006	HT11_155	Home_test_11
T3007	HT11_156	Home_test_11
T3008	HT11_158	Home_test_11
T3009	HT11_161	Home_test_11
T3010	HT11_164	Home_test_11
T3011	HT11_165	Home_test_11
T3012	HT11_167	Home_test_11
T3013	HT11_168	Home_test_11
T3014	HT11_169	Home_test_11
T3015	HT11_171	Home_test_11
T3016	HT11_173	Home_test_11
T3017	HT11_174	Home_test_11
T3018	HT11_175	Home_test_11
T3019	HT11_177	Home_test_11
T3020	HT11_178	Home_test_11
T3021	HT11_179	Home_test_11
T3022	HT11_181	Home_test_11
T3023	HT11_182	Home_test_11
T3024	HT11_184	Home_test_11
T3025	HT11_185	Home_test_11
T3026	HT11_186	Home_test_11
T3027	HT11_187	Home_test_11
T3028	HT11_188	Home_test_11
T3029	HT11_189	Home_test_11
T3030	HT11_190	Home_test_11
T3031	HT11_191	Home_test_11
T3032	HT11_192	Home_test_11
T3033	HT11_193	Home_test_11
T3034	HT11_194	Home_test_11
T3035	HT11_195	Home_test_11
T3036	HT11_196	Home_test_11
T3037	HT11_197	Home_test_11
T3038	HT11_198	Home_test_11
T3039	HT11_199	Home_test_11
T3040	HT11_200	Home_test_11
T3041	HT11_201	Home_test_11
T3042	HT11_202	Home_test_11
T3043	HT11_203	Home_test_11
T3044	HT11_204	Home_test_11
T3045	HT11_205	Home_test_11
T3046	HT11_206	Home_test_11
T3047	HT11_207	Home_test_11
T3048	HT11_208	Home_test_11
T3049	HT11_210	Home_test_11
T3050	HT11_211	Home_test_11
T3051	HT11_212	Home_test_11
T3052	HT11_213	Home_test_11
T3053	HT11_214	Home_test_11
T3054	HT11_215	Home_test_11
T3055	HT11_216	Home_test_11
T3056	HT11_217	Home_test_11
T3057	HT11_221	Home_test_11
T3058	HT11_222	Home_test_11
T3059	HT11_223	Home_test_11
T3060	HT11_226	Home_test_11
T3061	HT11_231	Home_test_11
T3062	HT11_233	Home_test_11
T3063	HT11_234	Home_test_11
T3064	HT11_235	Home_test_11
T3065	HT11_236	Home_test_11
T3066	HT11_237	Home_test_11
T3067	HT11_238	Home_test_11
T3068	HT11_239	Home_test_11
T3069	HT11_242	Home_test_11
T3070	HT11_243	Home_test_11
T3071	HT11_244	Home_test_11
T3072	HT11_245	Home_test_11
T3073	HT11_246	Home_test_11
T3074	HT11_247	Home_test_11
T3075	HT11_248	Home_test_11
T3076	HT11_249	Home_test_11
T3077	HT11_251	Home_test_11
T3078	HT11_252	Home_test_11
T3079	HT13-1_1	Home_test_13
T3080	HT13-1_2	Home_test_13
T3081	HT13-1_3	Home_test_13
T3082	HT13-1_4	Home_test_13
T3083	HT13-1_5	Home_test_13
T3084	HT13-1_6	Home_test_13
T3085	HT13-1_7	Home_test_13
T3086	HT13-1_8	Home_test_13
T3087	HT13-1_9	Home_test_13
T3088	HT13-1_10	Home_test_13
T3089	HT13-1_11	Home_test_13
T3090	HT13-1_12	Home_test_13
T3091	HT13-1_13	Home_test_13
T3092	HT13-1_14	Home_test_13
T3093	HT13-1_15	Home_test_13
T3094	HT13-1_16	Home_test_13
T3095	HT13-1_17	Home_test_13
T3096	HT13-1_18	Home_test_13
T3097	HT13-1_19	Home_test_13
T3098	HT13-1_20	Home_test_13
T3099	HT13-1_21	Home_test_13
T3100	HT13-1_22	Home_test_13
T3101	HT13-1_23	Home_test_13
T3102	HT13-1_24	Home_test_13
T3103	HT13-1_25	Home_test_13
T3104	HT13-1_26	Home_test_13
T3105	HT13-1_27	Home_test_13
T3106	HT13-1_28	Home_test_13
T3107	HT13-1_29	Home_test_13
T3108	HT13-1_30	Home_test_13
T3109	HT13-1_31	Home_test_13
T3110	HT13-1_32	Home_test_13
T3111	HT13-1_33	Home_test_13
T3112	HT13-1_34	Home_test_13
T3113	HT13-1_35	Home_test_13
T3114	HT13-1_36	Home_test_13
T3115	HT13-1_37	Home_test_13
T3116	HT13-1_38	Home_test_13
T3117	HT13-1_39	Home_test_13
T3118	HT13-1_40	Home_test_13
T3119	HT13-1_41	Home_test_13
T3120	HT13-1_42	Home_test_13
T3121	HT13-1_43	Home_test_13
T3122	HT13-1_44	Home_test_13
T3123	HT13-1_45	Home_test_13
T3124	HT13-1_46	Home_test_13
T3125	HT13-1_47	Home_test_13
T3126	HT13-1_48	Home_test_13
T3127	HT13-1_49	Home_test_13
T3128	HT13-1_50	Home_test_13
T3129	HT13-1_51	Home_test_13
T3130	HT13-1_52	Home_test_13
T3131	HT13-1_53	Home_test_13
T3132	HT13-1_54	Home_test_13
T3133	HT13-1_55	Home_test_13
T3134	HT13-1_56	Home_test_13
T3135	HT13-1_57	Home_test_13
T3136	HT13-1_58	Home_test_13
T3137	HT13-1_59	Home_test_13
T3138	HT13-1_60	Home_test_13
T3139	HT13-1_61	Home_test_13
T3140	HT13-1_62	Home_test_13
T3141	HT13-1_63	Home_test_13
T3142	HT13-1_64	Home_test_13
T3143	HT13-1_65	Home_test_13
T3144	HT13-1_66	Home_test_13
T3145	HT13-1_67	Home_test_13
T3146	HT13-1_68	Home_test_13
T3147	HT13-1_69	Home_test_13
T3148	HT13-1_70	Home_test_13
T3149	HT13-1_71	Home_test_13
T3150	HT13-1_72	Home_test_13
T3151	HT13-1_73	Home_test_13
T3152	HT13-1_74	Home_test_13
T3153	HT13-1_75	Home_test_13
T3154	HT13-1_76	Home_test_13
T3155	HT13-1_77	Home_test_13
T3156	HT13-1_78	Home_test_13
T3157	HT13-1_79	Home_test_13
T3158	HT13-1_80	Home_test_13
T3159	HT13-1_81	Home_test_13
T3160	HT13-1_82	Home_test_13
T3161	HT13-1_83	Home_test_13
T3162	HT13-1_84	Home_test_13
T3163	HT13-1_85	Home_test_13
T3164	HT13-1_86	Home_test_13
T3165	HT13-1_87	Home_test_13
T3166	HT13-1_88	Home_test_13
T3167	HT13-1_89	Home_test_13
T3168	HT13-1_90	Home_test_13
T3169	HT13-1_91	Home_test_13
T3170	HT13-1_92	Home_test_13
T3171	HT13-1_93	Home_test_13
T3172	HT13-1_94	Home_test_13
T3173	HT13-1_95	Home_test_13
T3174	HT13-1_96	Home_test_13
T3175	HT13-1_97	Home_test_13
T3176	HT13-1_98	Home_test_13
T3177	HT13-1_99	Home_test_13
T3178	HT13-1_100	Home_test_13
T3179	HT13-1_101	Home_test_13
T3180	HT13-1_102	Home_test_13
T3181	HT13-1_103	Home_test_13
T3182	HT13-1_104	Home_test_13
T3183	HT13-1_105	Home_test_13
T3184	HT13-1_106	Home_test_13
T3185	HT13-1_107	Home_test_13
T3186	HT13-1_108	Home_test_13
T3187	HT13-1_109	Home_test_13
T3188	HT13-1_110	Home_test_13
T3189	HT13-1_111-122	Home_test_13
T3190	HT13-1_111-214	Home_test_13
T3191	HT13-1_111-303	Home_test_13
T3192	HT13-1_111-408	Home_test_13
T3193	HT13-1_111-521	Home_test_13
T3194	HT13-1_112-121	Home_test_13
T3195	HT13-1_112-224	Home_test_13
T3196	HT13-1_112-307	Home_test_13
T3197	HT13-1_112-410	Home_test_13
T3198	HT13-1_112-502	Home_test_13
T3199	HT13-2_1	Home_test_13
T3200	HT13-2_2	Home_test_13
T3201	HT13-2_3	Home_test_13
T3202	HT13-2_4	Home_test_13
T3203	HT13-2_5	Home_test_13
T3204	HT13-2_6	Home_test_13
T3205	HT13-2_7	Home_test_13
T3206	HT13-2_8	Home_test_13
T3207	HT13-2_9	Home_test_13
T3208	HT13-2_10	Home_test_13
T3209	HT13-2_11	Home_test_13
T3210	HT13-2_12	Home_test_13
T3211	HT13-2_13	Home_test_13
T3212	HT13-2_14	Home_test_13
T3213	HT13-2_15	Home_test_13
T3214	HT13-2_16	Home_test_13
T3215	HT13-2_17	Home_test_13
T3216	HT13-2_18	Home_test_13
T3217	HT13-2_19	Home_test_13
T3218	HT13-2_20	Home_test_13
T3219	HT13-2_21	Home_test_13
T3220	HT13-2_22	Home_test_13
T3221	HT13-2_23	Home_test_13
T3222	HT13-2_24	Home_test_13
T3223	HT13-2_25	Home_test_13
T3224	HT13-2_26	Home_test_13
T3225	HT13-2_27	Home_test_13
T3226	HT13-2_28	Home_test_13
T3227	HT13-2_29	Home_test_13
T3228	HT13-2_30	Home_test_13
T3229	HT13-2_31	Home_test_13
T3230	HT13-2_32	Home_test_13
T3231	HT13-2_33	Home_test_13
T3232	HT13-2_34	Home_test_13
T3233	HT13-2_35	Home_test_13
T3234	HT13-2_36	Home_test_13
T3235	HT13-2_37	Home_test_13
T3236	HT13-2_38	Home_test_13
T3237	HT13-2_39	Home_test_13
T3238	HT13-2_40	Home_test_13
T3239	HT13-2_41	Home_test_13
T3240	HT13-2_42	Home_test_13
T3241	HT13-2_43	Home_test_13
T3242	HT13-2_44	Home_test_13
T3243	HT13-2_45	Home_test_13
T3244	HT13-2_46	Home_test_13
T3245	HT13-2_47	Home_test_13
T3246	HT13-2_48	Home_test_13
T3247	HT13-2_49	Home_test_13
T3248	HT13-2_50	Home_test_13
T3249	HT13-2_51	Home_test_13
T3250	HT13-2_52	Home_test_13
T3251	HT13-2_53	Home_test_13
T3252	HT13-2_54	Home_test_13
T3253	HT13-2_55	Home_test_13
T3254	HT13-2_56	Home_test_13
T3255	HT13-2_57	Home_test_13
T3256	HT13-2_58	Home_test_13
T3257	HT13-2_59	Home_test_13
T3258	HT13-2_60	Home_test_13
T3259	HT13-2_61	Home_test_13
T3260	HT13-2_62	Home_test_13
T3261	HT13-2_63	Home_test_13
T3262	HT13-2_64	Home_test_13
T3263	HT13-2_65	Home_test_13
T3264	HT13-2_66	Home_test_13
T3265	HT13-2_67	Home_test_13
T3266	HT13-2_68	Home_test_13
T3267	HT13-2_69	Home_test_13
T3268	HT13-2_70	Home_test_13
T3269	HT13-2_71	Home_test_13
T3270	HT13-2_72	Home_test_13
T3271	HT13-2_73	Home_test_13
T3272	HT13-2_74	Home_test_13
T3273	HT13-2_75	Home_test_13
T3274	HT13-2_76	Home_test_13
T3275	HT13-2_77	Home_test_13
T3276	HT13-2_78	Home_test_13
T3277	HT13-2_79	Home_test_13
T3278	HT13-2_80	Home_test_13
T3279	HT13-2_81	Home_test_13
T3280	HT13-2_82	Home_test_13
T3281	HT13-2_83	Home_test_13
T3282	HT13-2_84	Home_test_13
T3283	HT13-2_85	Home_test_13
T3284	HT13-2_86	Home_test_13
T3285	HT13-2_87	Home_test_13
T3286	HT13-2_88	Home_test_13
T3287	HT13-2_89	Home_test_13
T3288	HT13-2_90	Home_test_13
T3289	HT13-2_91	Home_test_13
T3290	HT13-2_92	Home_test_13
T3291	HT13-2_93	Home_test_13
T3292	HT13-2_94	Home_test_13
T3293	HT13-2_95	Home_test_13
T3294	HT13-2_96	Home_test_13
T3295	HT13-2_97	Home_test_13
T3296	HT13-2_98	Home_test_13
T3297	HT13-2_99	Home_test_13
T3298	HT13-2_100	Home_test_13
T3299	HT13-2_101	Home_test_13
T3300	HT13-2_102	Home_test_13
T3301	HT13-2_103	Home_test_13
T3302	HT13-2_104	Home_test_13
T3303	HT13-2_105	Home_test_13
T3304	HT13-2_106	Home_test_13
T3305	HT13-2_107	Home_test_13
T3306	HT13-2_108	Home_test_13
T3307	HT13-2_109	Home_test_13
T3308	HT13-2_110	Home_test_13
T443	Hurdal	HxZ
T444	HZ.001	HxZ
T445	HZ.002	HxZ
T446	HZ.003	HxZ
T447	HZ.004	HxZ
T448	HZ.005	HxZ
T449	HZ.006	HxZ
T450	HZ.007	HxZ
T451	HZ.008	HxZ
T452	HZ.009	HxZ
T453	HZ.010	HxZ
T454	HZ.011	HxZ
T455	HZ.012	HxZ
T456	HZ.013	HxZ
T457	HZ.014	HxZ
T458	HZ.015	HxZ
T459	HZ.016	HxZ
T460	HZ.017	HxZ
T461	HZ.018	HxZ
T462	HZ.019	HxZ
T463	HZ.020	HxZ
T464	HZ.021	HxZ
T465	HZ.022	HxZ
T466	HZ.023	HxZ
T467	HZ.024	HxZ
T468	HZ.025	HxZ
T469	HZ.026	HxZ
T470	HZ.027	HxZ
T471	HZ.028	HxZ
T472	HZ.029	HxZ
T473	HZ.030	HxZ
T474	HZ.031	HxZ
T475	HZ.032	HxZ
T476	HZ.033	HxZ
T477	HZ.034	HxZ
T478	HZ.035	HxZ
T479	HZ.036	HxZ
T480	HZ.037	HxZ
T481	HZ.038	HxZ
T482	HZ.039	HxZ
T483	HZ.040	HxZ
T484	HZ.041	HxZ
T485	HZ.042	HxZ
T486	HZ.043	HxZ
T487	HZ.044	HxZ
T488	HZ.045	HxZ
T489	HZ.047	HxZ
T490	HZ.048	HxZ
T491	HZ.049	HxZ
T492	HZ.050	HxZ
T493	HZ.051	HxZ
T494	HZ.052	HxZ
T495	HZ.053	HxZ
T496	HZ.054	HxZ
T2037	Z.595.7..MP.	HxZ
P97	02Ab6943	Idaho
P98	02Ab6861	Idaho
P99	02Ab6953	Idaho
P100	95Ab13050	Idaho
P101	HLA05AB4-57	Idaho
P102	94Ab6860	Idaho
P103	99Ab12334	Idaho
P104	02Ab6937	Idaho
P105	98Ab6384	Idaho
P106	HLA05AB1-34	Idaho
P107	HLA05AB1-28	Idaho
P108	94Ab6965	Idaho
P109	HLA05AB5-47	Idaho
P110	00Ab6334	Idaho
P111	Provena	Idaho
P112	98Ab7265	Idaho
P113	00Ab8238	Idaho
P114	98Ab7399	Idaho
P115	98Ab7181	Idaho
P116	HLA05AB6-6	Idaho
P117	97Ab8390	Idaho
P118	Lamont	Idaho
P119	HLA05AB1-16	Idaho
P120	02Ab6763	Idaho
P121	00Ab6342	Idaho
P122	95Ab12970	Idaho
P123	HLA05AB4-68	Idaho
P124	00Ab8246	Idaho
P125	HA08-03X21-3	Idaho
P126	HA07-37-1	Idaho
P127	HA08-03X51-2	Idaho
P128	HA08-03X16-2	Idaho
P129	HA08-03X05-3	Idaho
P130	97Ab7767	Idaho
P131	HA07-02X22-3	Idaho
P132	97Ab7761	Idaho
P133	HA07-43-5	Idaho
P134	HA07-02X01-2	Idaho
P135	02Ab5836	Idaho
P136	HA08-03X44-1	Idaho
P137	HA08-03X03-2	Idaho
P138	HA07-02X30-5	Idaho
P139	99Ab11703	Idaho
P140	HA08-03X08-6	Idaho
P141	HA08-03X22-2	Idaho
P142	HA07-02X22-1	Idaho
P143	HA08-03X21-1	Idaho
P144	HA07-02X25-4	Idaho
P145	HA07-02X13-6	Idaho
P146	HA08-03X16-1	Idaho
P147	HA08-03X17-2	Idaho
P148	02Ab6655	Idaho
P149	HA08-03X40-1	Idaho
P150	HA08-03X29-1	Idaho
P151	HA07-02X01-1	Idaho
P152	ARS4-62	Idaho
P153	ARS04A27-41	Idaho
P154	HA08-03X26-3	Idaho
P155	ARS04A24-61	Idaho
P156	ARS04A19-38	Idaho
P157	HA08-03X41-2	Idaho
P158	HA08-03X45-4	Idaho
P159	ARS04A35-25	Idaho
P160	HA07-02X32-3	Idaho
P161	ARS04A45-59	Idaho
P162	HA07-02X28-3	Idaho
P163	ARS04A16-50	Idaho
P164	ARS04A36-30	Idaho
P165	HA08-03X23-5	Idaho
P166	ARS04A45-10	Idaho
P167	HA08-03X45-3	Idaho
P168	ARS04A67-13	Idaho
P169	ARS3-30	Idaho
P170	ARS04A47-21	Idaho
P171	HA08-03X27-3	Idaho
P172	ARS04A21-13	Idaho
P173	ARS04A11-41	Idaho
P174	ARS04A73-29	Idaho
P175	HA08-03X18-6	Idaho
P176	ARS1-18	Idaho
P177	ARS1-30	Idaho
P178	HA08-03X42-2	Idaho
P179	ARS04A36-10	Idaho
P180	HA08-03X10-4	Idaho
P181	ARS04A50-10	Idaho
P182	ARS4-30	Idaho
P183	ARS04A19-37	Idaho
P184	ARS04A17-11	Idaho
P185	HA07-36-1	Idaho
P186	ARS04A36-5	Idaho
P187	HA08-03X11-1	Idaho
P188	ARS04A36-46	Idaho
P189	Maverick	Idaho
P190	Ajay	Idaho
P191	HA08-03X15-1	Idaho
P192	blank	Idaho
P481	Ogle	Illinois
P482	Corral	Illinois
P483	Saber	Illinois
P484	Spurs	Illinois
P485	Reins	Illinois
P486	IL2901	Illinois
P487	IL3555	Illinois
P488	IL86-5698	Illinois
P489	IL86-6404	Illinois
P490	IL02-8011	Illinois
P491	IL02-8663	Illinois
P492	IL04-4410	Illinois
P493	IL05-10015	Illinois
P494	IL05-10069	Illinois
P495	IL06-8153	Illinois
P496	IL07-8721	Illinois
P497	blank	Illinois
P498	IL08-2010	Illinois
P499	IL08-7932	Illinois
P500	IL09-1974	Illinois
P501	IL09-4055	Illinois
P502	IL09-5508	Illinois
P503	IL09-5737	Illinois
P504	IL09-5745	Illinois
P505	IL09-6937	Illinois
P506	IL10-3174	Illinois
P507	IL10-3914	Illinois
P508	IL10-9867	Illinois
P509	IL10-9872	Illinois
P510	IL11-1057	Illinois
P511	IL11-146	Illinois
P512	IL11-2537	Illinois
P513	IL11-2739	Illinois
P514	IL11-2939	Illinois
P515	IL11-3116	Illinois
P516	IL11-3139	Illinois
P517	IL11-4303	Illinois
P518	IL11-5534	Illinois
P519	IL11-5728	Illinois
P520	IL11-5748	Illinois
P521	IL11-6317	Illinois
P522	IL11-6458	Illinois
P523	IL11-6459	Illinois
P524	IL11-6577	Illinois
P525	IL11-6852	Illinois
P526	IL11-7150	Illinois
P527	IL11-7222	Illinois
P528	IL11-7644	Illinois
P529	IL11-7648	Illinois
P530	IL11-7655	Illinois
P531	IL11-7728	Illinois
P532	IL12-157	Illinois
P533	IL12-167	Illinois
P534	IL12-1266	Illinois
P535	IL12-1311	Illinois
P536	IL12-1916	Illinois
P537	IL12-1919	Illinois
P538	IL12-3101	Illinois
P539	IL12-3934	Illinois
P540	IL12-5508	Illinois
P541	IL12-5538	Illinois
P542	IL12-5568	Illinois
P543	IL12-6106	Illinois
P544	IL12-6448	Illinois
P545	IL12-7074	Illinois
P546	IL12-7208	Illinois
P547	IL12-7370	Illinois
P548	IL12-7401	Illinois
P549	IL12-7430	Illinois
P550	IL12-7530	Illinois
P551	IL12-7556	Illinois
P552	IL12-7970	Illinois
P553	IL12-8561	Illinois
P554	IL12-8726	Illinois
P555	IL12-8756	Illinois
P556	IL12-9020	Illinois
P557	IL12-9137	Illinois
P558	IL12-9151	Illinois
P559	IL12-9716	Illinois
P560	IL12-10307	Illinois
P561	IL12-10613	Illinois
P562	IL12-10921	Illinois
P563	IL12-10922	Illinois
P564	IL12-12427	Illinois
P565	IL12-12805	Illinois
P566	IL12-13434	Illinois
P567	IL13-917	Illinois
P568	IL13-1738	Illinois
P569	IL13-1975	Illinois
P570	IL13-3031	Illinois
P571	IL13-4266	Illinois
P572	IL136348	Illinois
P573	IL13-8176	Illinois
P574	IL13-8849	Illinois
P575	IL13-9610	Illinois
P576	IL13-10560	Illinois
T19	Asencao	IOI_350
T70	Calibre	IOI_350
T142	Clintford	IOI_350
T547	VAO-10	IOI_350
T548	VAO-45	IOI_350
T549	VAO-48	IOI_350
T550	Whitestone	IOI_350
T551	ACBaton	IOI_350
T552	Robert	IOI_350
T553	ACStewart	IOI_350
T554	OA1188-1	IOI_350
T555	Sherwood	IOI_350
T556	Sylva	IOI_350
T559	Ivory(Nordsaat)	IOI_350
T560	SWKerstin	IOI_350
[truncated: 2,658 more rows]

## Sheet: Consensus_map_placed_markers
Locus	Frame	Ord	Chr	Dist	Type
avgbs_120637.1	0	1	Mrg01	-11.8	TL-haplotype
avgbs_120637.1.21	0	1	Mrg01	-11.8	GBS-SNP
GMI_ES17_c3339_89	0	1	Mrg01	-1.9	Others
avgbs2_59774.1	0	1	Mrg01	-0.6	TL-haplotype
avgbs2_59774.1.45	0	1	Mrg01	-0.6	GBS-SNP
AB09.510	0	1	Mrg01	0	Others
avgbs_cluster_33807.1	0	1	Mrg01	0	TL-haplotype
avgbs_cluster_33807.1.11	0	1	Mrg01	0	GBS-SNP
avgbs_cluster_33807.1.41	0	1	Mrg01	0	GBS-SNP
avgbs2_165572.1	0	1	Mrg01	0	TL-haplotype
avgbs2_165572.1.11	0	1	Mrg01	0	GBS-SNP
avgbs2_165572.1.41	0	1	Mrg01	0	GBS-SNP
BS00100738_51	0	1	Mrg01	0	Others
GMI_ES03_c17272_213	1	1	Mrg01	0	Others
GMI_ES17_c9235_399	0	1	Mrg01	0	Others
GMI_ES22_c18942_308	1	1	Mrg01	0	Others
Tdurum_contig81113_395	0	1	Mrg01	0	Others
avgbs_117634	1	1	Mrg01	2.7	Others
avgbs_75917	0	1	Mrg01	3.1	Others
avgbs_113359	0	1	Mrg01	3.9	Others
avgbs_cluster_5447.1	0	1	Mrg01	5.2	TL-haplotype
avgbs_cluster_5447.1.44	0	1	Mrg01	5.2	GBS-SNP
avgbs2_27693.1	0	1	Mrg01	5.2	TL-haplotype
avgbs2_27693.1.44	0	1	Mrg01	5.2	GBS-SNP
GMI_ES02_c23703_243	1	1	Mrg01	5.2	Others
avgbs_13481.1	0	1	Mrg01	5.3	TL-haplotype
avgbs_13481.1.31	0	1	Mrg01	5.3	GBS-SNP
avgbs_56491	0	1	Mrg01	5.7	Others
avgbs_16044	1	1	Mrg01	6.1	Others
avgbs_45159	1	1	Mrg01	6.1	Others
avgbs_cluster_14732.1	0	1	Mrg01	6.1	TL-haplotype
avgbs_cluster_14732.1.64	0	1	Mrg01	6.1	GBS-SNP
avgbs_cluster_4407.1	0	1	Mrg01	6.1	TL-haplotype
avgbs_cluster_4407.1.25	0	1	Mrg01	6.1	GBS-SNP
avgbs_cluster_4407.1.27	0	1	Mrg01	6.1	GBS-SNP
avgbs_245372	0	1	Mrg01	7.8	Others
CDO1433	1	1	Mrg01	7.8	Others
avgbs2_43392.1	0	1	Mrg01	7.9	TL-haplotype
avgbs2_43392.1.10	0	1	Mrg01	7.9	GBS-SNP
avgbs2_43392.1.39	0	1	Mrg01	7.9	GBS-SNP
avgbs_cluster_23917.1.22	0	1	Mrg01	8.6	GBS-SNP
avgbs2_111730.1.22	0	1	Mrg01	8.6	GBS-SNP
avgbs_428277	0	1	Mrg01	8.8	Others
avgbs_43742	0	1	Mrg01	8.8	Others
avgbs_cluster_16325.1	0	1	Mrg01	8.9	TL-haplotype
avgbs_cluster_16325.1.17	0	1	Mrg01	8.9	GBS-SNP
avgbs2_177182.1	0	1	Mrg01	8.9	TL-haplotype
avgbs2_177182.1.26	0	1	Mrg01	8.9	GBS-SNP
avgbs2_1095.1.48	0	1	Mrg01	9.2	GBS-SNP
avgbs2_1095.1.55	0	1	Mrg01	9.2	GBS-SNP
avgbs2_117922.1	0	1	Mrg01	9.2	TL-haplotype
avgbs2_117922.1.36	0	1	Mrg01	9.2	GBS-SNP
avgbs2_117922.1.6	0	1	Mrg01	9.2	GBS-SNP
GMI_ES22_c13490_299	1	1	Mrg01	9.2	Others
avgbs_109203	0	1	Mrg01	9.3	Others
avgbs_391421	0	1	Mrg01	9.5	Others
avgbs_427996	0	1	Mrg01	9.5	Others
avgbs_427996.1	0	1	Mrg01	9.5	TL-haplotype
avgbs_427996.1.32	0	1	Mrg01	9.5	GBS-SNP
avgbs2_30992.1	0	1	Mrg01	9.5	TL-haplotype
avgbs2_30992.1.32	0	1	Mrg01	9.5	GBS-SNP
avgbs2_47818.1.7	0	1	Mrg01	9.5	GBS-SNP
avgbs_cluster_26566.1	0	1	Mrg01	10.1	TL-haplotype
avgbs_cluster_26566.1.21	0	1	Mrg01	10.1	GBS-SNP
avgbs2_188830.1	0	1	Mrg01	10.1	TL-haplotype
avgbs2_188830.1.17	0	1	Mrg01	10.1	GBS-SNP
avgbs2_188830.1.33	0	1	Mrg01	10.1	GBS-SNP
avgbs2_188830.1.35	0	1	Mrg01	10.1	GBS-SNP
avgbs2_76744.2	0	1	Mrg01	10.1	TL-haplotype
avgbs2_76744.2.32	0	1	Mrg01	10.1	GBS-SNP
avgbs_407016	0	1	Mrg01	10.2	Others
avgbs_407016.1	0	1	Mrg01	10.2	TL-haplotype
avgbs_407016.1.12	0	1	Mrg01	10.2	GBS-SNP
avgbs_428137	0	1	Mrg01	10.6	Others
avgbs_cluster_36105.1	0	1	Mrg01	10.6	TL-haplotype
avgbs_cluster_36105.1.26	0	1	Mrg01	10.6	GBS-SNP
avgbs_105828	0	1	Mrg01	10.7	Others
AME038	0	1	Mrg01	11.3	Others
AME168	0	1	Mrg01	11.3	Others
AME186	0	1	Mrg01	11.3	Others
avgbs_110713.1	0	1	Mrg01	11.3	TL-haplotype
avgbs_110713.1.44	0	1	Mrg01	11.3	GBS-SNP
avgbs_cluster_20725.1	0	1	Mrg01	11.3	TL-haplotype
avgbs_cluster_20725.1.57	0	1	Mrg01	11.3	GBS-SNP
avgbs2_130481.2	0	1	Mrg01	11.3	TL-haplotype
avgbs2_130481.2.25	0	1	Mrg01	11.3	GBS-SNP
avgbs2_130481.2.52	0	1	Mrg01	11.3	GBS-SNP
GMI_ES01_c3990_524	1	1	Mrg01	11.3	Others
GMI_ES01_c7940_496	1	1	Mrg01	11.3	Others
GMI_ES02_c5703_238	0	1	Mrg01	11.3	Others
GMI_ES05_lrc12954_281	0	1	Mrg01	11.3	Others
GMI_ES15_c11166_228	0	1	Mrg01	11.3	Others
GMI_GBS_57836	1	1	Mrg01	11.3	Others
avgbs2_31344.1	0	1	Mrg01	12	TL-haplotype
avgbs2_31344.1.24	0	1	Mrg01	12	GBS-SNP
avgbs2_31344.1.45	0	1	Mrg01	12	GBS-SNP
avgbs2_31344.1.64	0	1	Mrg01	12	GBS-SNP
avgbs_74977	0	1	Mrg01	12.4	Others
avgbs_74977.1	0	1	Mrg01	12.4	TL-haplotype
avgbs_74977.1.55	0	1	Mrg01	12.4	GBS-SNP
avgbs2_114319.1	0	1	Mrg01	12.4	TL-haplotype
avgbs2_114319.1.55	0	1	Mrg01	12.4	GBS-SNP
avgbs_105828.1	0	1	Mrg01	12.5	TL-haplotype
avgbs_105828.1.63	0	1	Mrg01	12.5	GBS-SNP
RAC875_c25983_781	0	1	Mrg01	12.5	Others
avgbs_213052	0	1	Mrg01	12.7	Others
avgbs_213052.1	0	1	Mrg01	12.7	TL-haplotype
avgbs_213052.1.63	0	1	Mrg01	12.7	GBS-SNP
avgbs_103126	1	1	Mrg01	12.9	Others
avgbs_204523	1	1	Mrg01	12.9	Others
avgbs_220054.1	0	1	Mrg01	12.9	TL-haplotype
avgbs_220054.1.63	0	1	Mrg01	12.9	GBS-SNP
avgbs_225441	0	1	Mrg01	12.9	Others
avgbs_33904	1	1	Mrg01	12.9	Others
avgbs_33904.1	0	1	Mrg01	12.9	TL-haplotype
avgbs_33904.1.23	0	1	Mrg01	12.9	GBS-SNP
avgbs_90431	1	1	Mrg01	12.9	Others
avgbs_cluster_23917.1	0	1	Mrg01	12.9	TL-haplotype
avgbs_cluster_23917.1.53	0	1	Mrg01	12.9	GBS-SNP
avgbs_cluster_2419.1	0	1	Mrg01	12.9	TL-haplotype
avgbs_cluster_2419.1.25	0	1	Mrg01	12.9	GBS-SNP
avgbs_cluster_32196.1	0	1	Mrg01	12.9	TL-haplotype
avgbs_cluster_32196.1.40	0	1	Mrg01	12.9	GBS-SNP
avgbs2_1095.1	0	1	Mrg01	12.9	TL-haplotype
avgbs2_1095.1.7	0	1	Mrg01	12.9	GBS-SNP
avgbs2_1095.1.9	0	1	Mrg01	12.9	GBS-SNP
avgbs2_111730.1	0	1	Mrg01	12.9	TL-haplotype
avgbs2_111730.1.53	0	1	Mrg01	12.9	GBS-SNP
avgbs2_12288.1	0	1	Mrg01	12.9	TL-haplotype
avgbs2_12288.1.25	0	1	Mrg01	12.9	GBS-SNP
avgbs2_156991.1	0	1	Mrg01	12.9	TL-haplotype
avgbs2_156991.1.40	0	1	Mrg01	12.9	GBS-SNP
avgbs2_17899.1	0	1	Mrg01	12.9	TL-haplotype
avgbs2_17899.1.52	0	1	Mrg01	12.9	GBS-SNP
avgbs2_17899.1.54	0	1	Mrg01	12.9	GBS-SNP
avgbs2_17899.1.6	0	1	Mrg01	12.9	GBS-SNP
avgbs2_17899.1.62	0	1	Mrg01	12.9	GBS-SNP
avgbs2_17899.1.9	0	1	Mrg01	12.9	GBS-SNP
avgbs2_47818.1	0	1	Mrg01	12.9	TL-haplotype
avgbs2_47818.1.44	0	1	Mrg01	12.9	GBS-SNP
avgbs2_47818.1.46	0	1	Mrg01	12.9	GBS-SNP
avgbs2_47818.1.8	0	1	Mrg01	12.9	GBS-SNP
GMI_ES02_c13759_273	1	1	Mrg01	12.9	Others
GMI_ES15_c1558_249	0	1	Mrg01	12.9	Others
CDO20	1	1	Mrg01	13.9	Others
IACX5640	0	1	Mrg01	14.2	Others
avgbs2_102068.1.9	0	1	Mrg01	14.5	GBS-SNP
avgbs_412420	0	1	Mrg01	15	Others
avgbs_103695	1	1	Mrg01	15.3	Others
avgbs_103695.1	0	1	Mrg01	15.3	TL-haplotype
avgbs_103695.1.23	0	1	Mrg01	15.3	GBS-SNP
avgbs_202656	0	1	Mrg01	15.4	Others
avgbs_cluster_7912.1	0	1	Mrg01	15.4	TL-haplotype
avgbs_cluster_7912.1.7	0	1	Mrg01	15.4	GBS-SNP
avgbs2_43015.1	0	1	Mrg01	15.4	TL-haplotype
avgbs2_43015.1.7	0	1	Mrg01	15.4	GBS-SNP
avgbs_23745	0	1	Mrg01	15.6	Others
avgbs_38194	0	1	Mrg01	15.6	Others
avgbs_cluster_12511.1	0	1	Mrg01	15.6	TL-haplotype
avgbs_cluster_12511.1.37	0	1	Mrg01	15.6	GBS-SNP
avgbs_cluster_14412.1	0	1	Mrg01	15.7	TL-haplotype
avgbs_cluster_14412.1.55	0	1	Mrg01	15.7	GBS-SNP
avgbs2_70254.1	0	1	Mrg01	15.7	TL-haplotype
avgbs2_70254.1.55	0	1	Mrg01	15.7	GBS-SNP
GMI_DS_LB_7757	1	1	Mrg01	15.9	Others
avgbs_cluster_17734.1	0	1	Mrg01	16	TL-haplotype
avgbs_cluster_17734.1.12	0	1	Mrg01	16	GBS-SNP
avgbs_cluster_17734.1.50	0	1	Mrg01	16	GBS-SNP
avgbs2_84760.1	0	1	Mrg01	16	TL-haplotype
avgbs2_84760.1.12	0	1	Mrg01	16	GBS-SNP
avgbs2_84760.1.50	0	1	Mrg01	16	GBS-SNP
avgbs_102575	0	1	Mrg01	16.3	Others
avgbs_223349	0	1	Mrg01	16.3	Others
avgbs_73544	0	1	Mrg01	16.3	Others
avgbs_73544.1	0	1	Mrg01	16.3	TL-haplotype
avgbs_73544.1.45	0	1	Mrg01	16.3	GBS-SNP
avgbs_cluster_52587.1	0	1	Mrg01	16.3	TL-haplotype
avgbs_cluster_52587.1.34	0	1	Mrg01	16.3	GBS-SNP
avgbs_cluster_52587.1.43	0	1	Mrg01	16.3	GBS-SNP
avgbs2_102068.1	0	1	Mrg01	16.3	TL-haplotype
GMI_ES_CC11573_191	1	1	Mrg01	16.3	Others
GMI_ES01_c1523_263	1	1	Mrg01	16.3	Others
GMI_ES15_c18028_289	1	1	Mrg01	16.3	Others
GMI_ES17_c5197_503	1	1	Mrg01	16.3	Others
GMI_ES22_c19565_289	1	1	Mrg01	16.3	Others
GMI_GBS_15811	1	1	Mrg01	16.3	Others
CDO770A	1	1	Mrg01	16.4	Others
UMN28BRV	1	1	Mrg01	16.4	Others
avgbs2_132026.1	0	1	Mrg01	17	TL-haplotype
avgbs2_132026.1.32	0	1	Mrg01	17	GBS-SNP
CDO1312B	1	1	Mrg01	17.4	Others
avgbs_116483	1	1	Mrg01	18.2	Others
avgbs_215925	1	1	Mrg01	18.2	Others
avgbs_cluster_37911.1	0	1	Mrg01	18.2	TL-haplotype
avgbs_cluster_37911.1.32	0	1	Mrg01	18.2	GBS-SNP
avgbs2_185535.1	0	1	Mrg01	18.2	TL-haplotype
avgbs2_185535.1.32	0	1	Mrg01	18.2	GBS-SNP
avgbs_203370	1	1	Mrg01	19.5	Others
avgbs_73805	1	1	Mrg01	19.5	Others
avgbs_81618	0	1	Mrg01	19.5	Others
avgbs_81618.1	0	1	Mrg01	19.5	TL-haplotype
avgbs_81618.1.32	0	1	Mrg01	19.5	GBS-SNP
avgbs_cluster_20054.1	0	1	Mrg01	19.5	TL-haplotype
avgbs_cluster_20054.1.46	0	1	Mrg01	19.5	GBS-SNP
avgbs_cluster_3600.1	0	1	Mrg01	19.5	TL-haplotype
avgbs_cluster_3600.1.55	0	1	Mrg01	19.5	GBS-SNP
avgbs_cluster_3801.1	0	1	Mrg01	19.5	TL-haplotype
avgbs_cluster_3801.1.59	0	1	Mrg01	19.5	GBS-SNP
avgbs_cluster_41342.1	0	1	Mrg01	19.5	TL-haplotype
avgbs_cluster_41342.1.23	0	1	Mrg01	19.5	GBS-SNP
avgbs2_111600.1	0	1	Mrg01	19.5	TL-haplotype
avgbs2_111600.1.62	0	1	Mrg01	19.5	GBS-SNP
avgbs2_172372.1	0	1	Mrg01	19.5	TL-haplotype
avgbs2_172372.1.20	0	1	Mrg01	19.5	GBS-SNP
avgbs2_172372.1.26	0	1	Mrg01	19.5	GBS-SNP
avgbs2_172372.1.58	0	1	Mrg01	19.5	GBS-SNP
avgbs2_69847.1	0	1	Mrg01	19.5	TL-haplotype
avgbs2_69847.1.23	0	1	Mrg01	19.5	GBS-SNP
avgbs2_95338.1	0	1	Mrg01	19.5	TL-haplotype
avgbs2_95338.1.46	0	1	Mrg01	19.5	GBS-SNP
avgbs_40248	0	1	Mrg01	19.9	Others
avgbs_75413	1	1	Mrg01	20.1	Others
avgbs_100354	0	1	Mrg01	20.3	Others
avgbs_125420	0	1	Mrg01	20.7	Others
avgbs_14855.1	0	1	Mrg01	20.7	TL-haplotype
avgbs_14855.1.28	0	1	Mrg01	20.7	GBS-SNP
avgbs_201229	0	1	Mrg01	20.7	Others
avgbs_6K_73494	0	1	Mrg01	20.7	Others
avgbs_cluster_39390.1	0	1	Mrg01	20.7	TL-haplotype
avgbs_cluster_39390.1.19	0	1	Mrg01	20.7	GBS-SNP
avgbs2_18889.1	0	1	Mrg01	20.7	TL-haplotype
avgbs2_18889.1.21	0	1	Mrg01	20.7	GBS-SNP
avgbs2_18889.1.36	0	1	Mrg01	20.7	GBS-SNP
avgbs2_18889.1.41	0	1	Mrg01	20.7	GBS-SNP
avgbs2_193067.1	0	1	Mrg01	20.7	TL-haplotype
avgbs2_193067.1.19	0	1	Mrg01	20.7	GBS-SNP
GMI_ES03_c9748_579	1	1	Mrg01	20.7	Others
GMI_ES14_c13589_171	1	1	Mrg01	20.7	Others
avgbs_107043	0	1	Mrg01	21.7	Others
avgbs_117667.1	0	1	Mrg01	21.7	TL-haplotype
avgbs_117667.1.18	0	1	Mrg01	21.7	GBS-SNP
avgbs_119048	0	1	Mrg01	21.7	Others
avgbs_119048.1	0	1	Mrg01	21.7	TL-haplotype
avgbs_119048.1.27	0	1	Mrg01	21.7	GBS-SNP
avgbs_121169.1	0	1	Mrg01	21.7	TL-haplotype
avgbs_121169.1.24	0	1	Mrg01	21.7	GBS-SNP
avgbs_216034	0	1	Mrg01	21.7	Others
avgbs_26530	0	1	Mrg01	21.7	Others
avgbs_26531	0	1	Mrg01	21.7	Others
avgbs_41343	0	1	Mrg01	21.7	Others
avgbs_44098	0	1	Mrg01	21.7	Others
avgbs_4798.1	0	1	Mrg01	21.7	TL-haplotype
avgbs_71925	0	1	Mrg01	21.7	Others
avgbs_96442	0	1	Mrg01	21.7	Others
avgbs_cluster_12453.1	0	1	Mrg01	21.7	TL-haplotype
avgbs_cluster_12453.1.14	0	1	Mrg01	21.7	GBS-SNP
avgbs_cluster_12453.1.28	0	1	Mrg01	21.7	GBS-SNP
avgbs_cluster_27885.1	0	1	Mrg01	21.7	TL-haplotype
avgbs_cluster_27885.1.15	0	1	Mrg01	21.7	GBS-SNP
avgbs_cluster_27885.1.22	0	1	Mrg01	21.7	GBS-SNP
avgbs_cluster_27885.1.9	0	1	Mrg01	21.7	GBS-SNP
avgbs_cluster_40830.1	0	1	Mrg01	21.7	TL-haplotype
avgbs2_112408.2	0	1	Mrg01	21.7	TL-haplotype
avgbs2_112408.2.42	0	1	Mrg01	21.7	GBS-SNP
avgbs2_112408.2.50	0	1	Mrg01	21.7	GBS-SNP
avgbs2_132477.1	0	1	Mrg01	21.7	TL-haplotype
avgbs2_132477.1.15	0	1	Mrg01	21.7	GBS-SNP
avgbs2_132477.1.22	0	1	Mrg01	21.7	GBS-SNP
avgbs2_132477.1.9	0	1	Mrg01	21.7	GBS-SNP
avgbs2_59456.1	0	1	Mrg01	21.7	TL-haplotype
avgbs2_59456.1.11	0	1	Mrg01	21.7	GBS-SNP
avgbs2_59456.1.50	0	1	Mrg01	21.7	GBS-SNP
avgbs2_65817.1	0	1	Mrg01	21.7	TL-haplotype
avgbs2_65817.1.45	0	1	Mrg01	21.7	GBS-SNP
avgbs2_65817.1.55	0	1	Mrg01	21.7	GBS-SNP
GMI_ES05_c26263_333	1	1	Mrg01	21.7	Others
avgbs_200049	0	1	Mrg01	22.3	Others
avgbs_cluster_32576.1	0	1	Mrg01	22.5	TL-haplotype
avgbs_cluster_32576.1.11	0	1	Mrg01	22.5	GBS-SNP
avgbs_cluster_11708.1	0	1	Mrg01	22.7	TL-haplotype
avgbs_cluster_11708.1.11	0	1	Mrg01	22.7	GBS-SNP
avgbs_cluster_11708.1.50	0	1	Mrg01	22.7	GBS-SNP
avgbs_cluster_11708.1.56	0	1	Mrg01	22.7	GBS-SNP
avgbs_cluster_45413.1.28	0	1	Mrg01	22.7	GBS-SNP
avgbs2_25986.1.28	0	1	Mrg01	22.7	GBS-SNP
avgbs2_62767.1	0	1	Mrg01	22.7	TL-haplotype
avgbs2_62767.1.57	0	1	Mrg01	22.7	GBS-SNP
avgbs2_62767.1.60	0	1	Mrg01	22.7	GBS-SNP
avgbs2_62767.1.64	0	1	Mrg01	22.7	GBS-SNP
avgbs_121169	0	1	Mrg01	22.8	Others
avgbs_14437	0	1	Mrg01	22.8	Others
avgbs_14437.1	0	1	Mrg01	22.8	TL-haplotype
avgbs_14437.1.20	0	1	Mrg01	22.8	GBS-SNP
avgbs_52049	0	1	Mrg01	22.8	Others
avgbs_69900.1	0	1	Mrg01	22.8	TL-haplotype
avgbs_69900.1.31	0	1	Mrg01	22.8	GBS-SNP
avgbs_6K_19697	0	1	Mrg01	22.8	Others
avgbs_80829	0	1	Mrg01	22.8	Others
avgbs_80829.1	0	1	Mrg01	22.8	TL-haplotype
avgbs_80829.1.9	0	1	Mrg01	22.8	GBS-SNP
avgbs_cluster_10807.1	0	1	Mrg01	22.8	TL-haplotype
avgbs_cluster_10807.1.17	0	1	Mrg01	22.8	GBS-SNP
avgbs_cluster_42313.1	0	1	Mrg01	22.8	TL-haplotype
avgbs_cluster_42313.1.21	0	1	Mrg01	22.8	GBS-SNP
avgbs2_144940.1	0	1	Mrg01	22.8	TL-haplotype
avgbs2_144940.1.21	0	1	Mrg01	22.8	GBS-SNP
GMI_ES05_c4270_561	1	1	Mrg01	22.9	Others
avgbs_cluster_13502.1	0	1	Mrg01	23	TL-haplotype
avgbs_cluster_13502.1.18	0	1	Mrg01	23	GBS-SNP
avgbs2_63068.1.58	0	1	Mrg01	23	GBS-SNP
avgbs2_66904.1	0	1	Mrg01	23	TL-haplotype
avgbs2_66904.1.18	0	1	Mrg01	23	GBS-SNP
avgbs_24215	0	1	Mrg01	23.1	Others
avgbs_24215.1	0	1	Mrg01	23.1	TL-haplotype
avgbs_24215.1.15	0	1	Mrg01	23.1	GBS-SNP
avgbs_29737	0	1	Mrg01	23.1	Others
avgbs_200603	0	1	Mrg01	23.3	Others
Tdurum_contig34772_276	0	1	Mrg01	23.4	Others
avgbs_95150	0	1	Mrg01	23.5	Others
avgbs_87642	0	1	Mrg01	23.6	Others
avgbs_100354.1	0	1	Mrg01	23.8	TL-haplotype
avgbs_100354.1.57	0	1	Mrg01	23.8	GBS-SNP
avgbs_10562	1	1	Mrg01	23.8	Others
avgbs_108172	1	1	Mrg01	23.8	Others
avgbs_108172.1	0	1	Mrg01	23.8	TL-haplotype
avgbs_108172.1.27	0	1	Mrg01	23.8	GBS-SNP
avgbs_109074	0	1	Mrg01	23.8	Others
avgbs_109074.1	0	1	Mrg01	23.8	TL-haplotype
avgbs_109074.1.53	0	1	Mrg01	23.8	GBS-SNP
avgbs_114524	1	1	Mrg01	23.8	Others
avgbs_117667	0	1	Mrg01	23.8	Others
avgbs_120103	0	1	Mrg01	23.8	Others
avgbs_120934	1	1	Mrg01	23.8	Others
avgbs_122622	1	1	Mrg01	23.8	Others
avgbs_14855	0	1	Mrg01	23.8	Others
avgbs_15951	0	1	Mrg01	23.8	Others
avgbs_15951.1	0	1	Mrg01	23.8	TL-haplotype
avgbs_15951.1.34	0	1	Mrg01	23.8	GBS-SNP
avgbs_18481	0	1	Mrg01	23.8	Others
avgbs_18481.1	0	1	Mrg01	23.8	TL-haplotype
avgbs_18481.1.14	0	1	Mrg01	23.8	GBS-SNP
avgbs_201229.1	0	1	Mrg01	23.8	TL-haplotype
avgbs_201229.1.16	0	1	Mrg01	23.8	GBS-SNP
avgbs_204073	0	1	Mrg01	23.8	Others
avgbs_208047	1	1	Mrg01	23.8	Others
avgbs_214958	0	1	Mrg01	23.8	Others
avgbs_214958.1	0	1	Mrg01	23.8	TL-haplotype
avgbs_214958.1.64	0	1	Mrg01	23.8	GBS-SNP
avgbs_21530	0	1	Mrg01	23.8	Others
avgbs_21530.1	0	1	Mrg01	23.8	TL-haplotype
avgbs_21530.1.50	0	1	Mrg01	23.8	GBS-SNP
avgbs_220891.1	0	1	Mrg01	23.8	TL-haplotype
avgbs_220891.1.36	0	1	Mrg01	23.8	GBS-SNP
avgbs_230325	0	1	Mrg01	23.8	Others
avgbs_2627	0	1	Mrg01	23.8	Others
avgbs_30476	0	1	Mrg01	23.8	Others
avgbs_316956	0	1	Mrg01	23.8	Others
avgbs_316956.1	0	1	Mrg01	23.8	TL-haplotype
avgbs_316956.1.59	0	1	Mrg01	23.8	GBS-SNP
avgbs_32726	0	1	Mrg01	23.8	Others
avgbs_329131	0	1	Mrg01	23.8	Others
avgbs_37979	0	1	Mrg01	23.8	Others
avgbs_428244	0	1	Mrg01	23.8	Others
avgbs_428326	0	1	Mrg01	23.8	Others
avgbs_4798.1.24	0	1	Mrg01	23.8	GBS-SNP
avgbs_49157	0	1	Mrg01	23.8	Others
avgbs_53033	0	1	Mrg01	23.8	Others
avgbs_53033.1	0	1	Mrg01	23.8	TL-haplotype
avgbs_53033.1.14	0	1	Mrg01	23.8	GBS-SNP
avgbs_64344	0	1	Mrg01	23.8	Others
avgbs_64344.1	0	1	Mrg01	23.8	TL-haplotype
avgbs_64344.1.64	0	1	Mrg01	23.8	GBS-SNP
avgbs_65334	0	1	Mrg01	23.8	Others
avgbs_6900	0	1	Mrg01	23.8	Others
avgbs_6900.1	0	1	Mrg01	23.8	TL-haplotype
avgbs_6900.1.64	0	1	Mrg01	23.8	GBS-SNP
avgbs_6K_73494.1	0	1	Mrg01	23.8	TL-haplotype
avgbs_6K_73494.1.62	0	1	Mrg01	23.8	GBS-SNP
avgbs_71207	0	1	Mrg01	23.8	Others
avgbs_71207.1	0	1	Mrg01	23.8	TL-haplotype
avgbs_71207.1.51	0	1	Mrg01	23.8	GBS-SNP
avgbs_75415	0	1	Mrg01	23.8	Others
avgbs_75646	0	1	Mrg01	23.8	Others
avgbs_75646.1	0	1	Mrg01	23.8	TL-haplotype
avgbs_75646.1.23	0	1	Mrg01	23.8	GBS-SNP
avgbs_78525	0	1	Mrg01	23.8	Others
avgbs_78525.1	0	1	Mrg01	23.8	TL-haplotype
avgbs_78525.1.28	0	1	Mrg01	23.8	GBS-SNP
avgbs_79034	0	1	Mrg01	23.8	Others
avgbs_79034.1	0	1	Mrg01	23.8	TL-haplotype
avgbs_79034.1.44	0	1	Mrg01	23.8	GBS-SNP
avgbs_86121.1	0	1	Mrg01	23.8	TL-haplotype
avgbs_86121.1.64	0	1	Mrg01	23.8	GBS-SNP
avgbs_87661	0	1	Mrg01	23.8	Others
avgbs_88133	0	1	Mrg01	23.8	Others
avgbs_89705	0	1	Mrg01	23.8	Others
avgbs_96443	1	1	Mrg01	23.8	Others
avgbs_97663	0	1	Mrg01	23.8	Others
avgbs_98380	0	1	Mrg01	23.8	Others
avgbs_98380.1	0	1	Mrg01	23.8	TL-haplotype
avgbs_98380.1.54	0	1	Mrg01	23.8	GBS-SNP
avgbs_98416	0	1	Mrg01	23.8	Others
avgbs_98416.1	0	1	Mrg01	23.8	TL-haplotype
avgbs_98416.1.26	0	1	Mrg01	23.8	GBS-SNP
avgbs_cluster_12750.1	0	1	Mrg01	23.8	TL-haplotype
avgbs_cluster_13148.1	0	1	Mrg01	23.8	TL-haplotype
avgbs_cluster_13148.1.30	0	1	Mrg01	23.8	GBS-SNP
avgbs_cluster_15699.1	0	1	Mrg01	23.8	TL-haplotype
avgbs_cluster_15699.1.28	0	1	Mrg01	23.8	GBS-SNP
avgbs_cluster_15699.1.50	0	1	Mrg01	23.8	GBS-SNP
avgbs_cluster_15699.1.53	0	1	Mrg01	23.8	GBS-SNP
avgbs_cluster_16433.1	0	1	Mrg01	23.8	TL-haplotype
avgbs_cluster_16433.1.60	0	1	Mrg01	23.8	GBS-SNP
avgbs_cluster_21318.1	0	1	Mrg01	23.8	TL-haplotype
avgbs_cluster_21318.1.16	0	1	Mrg01	23.8	GBS-SNP
avgbs_cluster_21318.1.45	0	1	Mrg01	23.8	GBS-SNP
avgbs_cluster_21318.1.56	0	1	Mrg01	23.8	GBS-SNP
avgbs_cluster_21864.1	0	1	Mrg01	23.8	TL-haplotype
avgbs_cluster_21864.1.41	0	1	Mrg01	23.8	GBS-SNP
avgbs_cluster_24620.1	0	1	Mrg01	23.8	TL-haplotype
avgbs_cluster_24620.1.32	0	1	Mrg01	23.8	GBS-SNP
avgbs_cluster_24620.1.38	0	1	Mrg01	23.8	GBS-SNP
avgbs_cluster_24620.1.47	0	1	Mrg01	23.8	GBS-SNP
avgbs_cluster_28109.1	0	1	Mrg01	23.8	TL-haplotype
avgbs_cluster_28109.1.20	0	1	Mrg01	23.8	GBS-SNP
avgbs_cluster_31666.1	0	1	Mrg01	23.8	TL-haplotype
avgbs_cluster_31666.1.58	0	1	Mrg01	23.8	GBS-SNP
avgbs_cluster_31982.1	0	1	Mrg01	23.8	TL-haplotype
avgbs_cluster_31982.1.16	0	1	Mrg01	23.8	GBS-SNP
avgbs_cluster_31982.1.53	0	1	Mrg01	23.8	GBS-SNP
avgbs_cluster_37298.1	0	1	Mrg01	23.8	TL-haplotype
avgbs_cluster_37298.1.31	0	1	Mrg01	23.8	GBS-SNP
avgbs_cluster_37526.1	0	1	Mrg01	23.8	TL-haplotype
avgbs_cluster_37526.1.42	0	1	Mrg01	23.8	GBS-SNP
avgbs_cluster_37883.1	0	1	Mrg01	23.8	TL-haplotype
avgbs_cluster_37883.1.31	0	1	Mrg01	23.8	GBS-SNP
avgbs_cluster_38109.1	0	1	Mrg01	23.8	TL-haplotype
avgbs_cluster_38109.1.32	0	1	Mrg01	23.8	GBS-SNP
avgbs_cluster_38333.1	0	1	Mrg01	23.8	TL-haplotype
avgbs_cluster_38333.1.8	0	1	Mrg01	23.8	GBS-SNP
avgbs_cluster_40830.1.34	0	1	Mrg01	23.8	GBS-SNP
avgbs_cluster_40830.1.38	0	1	Mrg01	23.8	GBS-SNP
avgbs_cluster_40830.1.51	0	1	Mrg01	23.8	GBS-SNP
avgbs_cluster_42406.2	0	1	Mrg01	23.8	TL-haplotype
avgbs_cluster_42406.2.35	0	1	Mrg01	23.8	GBS-SNP
avgbs_cluster_45413.1	0	1	Mrg01	23.8	TL-haplotype
avgbs_cluster_7218.1	0	1	Mrg01	23.8	TL-haplotype
avgbs_cluster_7218.1.14	0	1	Mrg01	23.8	GBS-SNP
avgbs_cluster_7218.1.20	0	1	Mrg01	23.8	GBS-SNP
avgbs_cluster_7219.1	0	1	Mrg01	23.8	TL-haplotype
avgbs_cluster_7219.1.14	0	1	Mrg01	23.8	GBS-SNP
avgbs_cluster_7219.1.20	0	1	Mrg01	23.8	GBS-SNP
avgbs_cluster_7944.1	0	1	Mrg01	23.8	TL-haplotype
avgbs_cluster_7944.1.54	0	1	Mrg01	23.8	GBS-SNP
avgbs_cluster_7944.1.64	0	1	Mrg01	23.8	GBS-SNP
avgbs_cluster_8790.1	0	1	Mrg01	23.8	TL-haplotype
avgbs_cluster_8790.1.46	0	1	Mrg01	23.8	GBS-SNP
avgbs2_100471.1	0	1	Mrg01	23.8	TL-haplotype
avgbs2_100471.1.16	0	1	Mrg01	23.8	GBS-SNP
avgbs2_100471.1.45	0	1	Mrg01	23.8	GBS-SNP
avgbs2_100471.1.56	0	1	Mrg01	23.8	GBS-SNP
avgbs2_102068.1.42	0	1	Mrg01	23.8	GBS-SNP
avgbs2_102774.1	0	1	Mrg01	23.8	TL-haplotype
avgbs2_102774.1.41	0	1	Mrg01	23.8	GBS-SNP
avgbs2_109077.1	0	1	Mrg01	23.8	TL-haplotype
avgbs2_109077.1.51	0	1	Mrg01	23.8	GBS-SNP
avgbs2_111600.1.12	0	1	Mrg01	23.8	GBS-SNP
avgbs2_111600.1.9	0	1	Mrg01	23.8	GBS-SNP
avgbs2_115125.2	0	1	Mrg01	23.8	TL-haplotype
avgbs2_115125.2.32	0	1	Mrg01	23.8	GBS-SNP
avgbs2_115125.2.38	0	1	Mrg01	23.8	GBS-SNP
avgbs2_115125.2.47	0	1	Mrg01	23.8	GBS-SNP
avgbs2_116495.1	0	1	Mrg01	23.8	TL-haplotype
avgbs2_116495.1.6	0	1	Mrg01	23.8	GBS-SNP
avgbs2_116495.1.9	0	1	Mrg01	23.8	GBS-SNP
avgbs2_124984.1	0	1	Mrg01	23.8	TL-haplotype
avgbs2_124984.1.41	0	1	Mrg01	23.8	GBS-SNP
avgbs2_124984.1.50	0	1	Mrg01	23.8	GBS-SNP
avgbs2_132478.1	0	1	Mrg01	23.8	TL-haplotype
avgbs2_132478.1.15	0	1	Mrg01	23.8	GBS-SNP
avgbs2_132478.1.22	0	1	Mrg01	23.8	GBS-SNP
avgbs2_132478.1.9	0	1	Mrg01	23.8	GBS-SNP
avgbs2_153526.1	0	1	Mrg01	23.8	TL-haplotype
avgbs2_153526.1.58	0	1	Mrg01	23.8	GBS-SNP
avgbs2_155829.2	0	1	Mrg01	23.8	TL-haplotype
avgbs2_155829.2.22	0	1	Mrg01	23.8	GBS-SNP
avgbs2_155829.2.24	0	1	Mrg01	23.8	GBS-SNP
avgbs2_155829.2.41	0	1	Mrg01	23.8	GBS-SNP
avgbs2_156096.1	0	1	Mrg01	23.8	TL-haplotype
avgbs2_156096.1.16	0	1	Mrg01	23.8	GBS-SNP
avgbs2_156096.1.53	0	1	Mrg01	23.8	GBS-SNP
avgbs2_183655.1	0	1	Mrg01	23.8	TL-haplotype
avgbs2_183655.1.42	0	1	Mrg01	23.8	GBS-SNP
avgbs2_24183.1	0	1	Mrg01	23.8	TL-haplotype
avgbs2_24183.1.21	0	1	Mrg01	23.8	GBS-SNP
avgbs2_24183.1.35	0	1	Mrg01	23.8	GBS-SNP
avgbs2_24183.1.37	0	1	Mrg01	23.8	GBS-SNP
avgbs2_25986.1	0	1	Mrg01	23.8	TL-haplotype
avgbs2_31195.1	0	1	Mrg01	23.8	TL-haplotype
avgbs2_31195.1.34	0	1	Mrg01	23.8	GBS-SNP
avgbs2_32902.1	0	1	Mrg01	23.8	TL-haplotype
avgbs2_32902.1.62	0	1	Mrg01	23.8	GBS-SNP
avgbs2_33381.1	0	1	Mrg01	23.8	TL-haplotype
avgbs2_33381.1.30	0	1	Mrg01	23.8	GBS-SNP
avgbs2_37121.1	0	1	Mrg01	23.8	TL-haplotype
avgbs2_37121.1.32	0	1	Mrg01	23.8	GBS-SNP
avgbs2_37121.1.41	0	1	Mrg01	23.8	GBS-SNP
avgbs2_37121.1.44	0	1	Mrg01	23.8	GBS-SNP
avgbs2_39374.2	0	1	Mrg01	23.8	TL-haplotype
avgbs2_39374.2.41	0	1	Mrg01	23.8	GBS-SNP
avgbs2_39399.1	0	1	Mrg01	23.8	TL-haplotype
avgbs2_39399.1.14	0	1	Mrg01	23.8	GBS-SNP
avgbs2_39399.1.42	0	1	Mrg01	23.8	GBS-SNP
avgbs2_39399.1.46	0	1	Mrg01	23.8	GBS-SNP
avgbs2_39399.1.57	0	1	Mrg01	23.8	GBS-SNP
avgbs2_5855.2	0	1	Mrg01	23.8	TL-haplotype
avgbs2_5855.2.35	0	1	Mrg01	23.8	GBS-SNP
avgbs2_75815.1	0	1	Mrg01	23.8	TL-haplotype
avgbs2_75815.1.28	0	1	Mrg01	23.8	GBS-SNP
avgbs2_75815.1.50	0	1	Mrg01	23.8	GBS-SNP
avgbs2_75815.1.53	0	1	Mrg01	23.8	GBS-SNP
avgbs2_91546.1	0	1	Mrg01	23.8	TL-haplotype
avgbs2_91546.1.29	0	1	Mrg01	23.8	GBS-SNP
CDO1081B	0	1	Mrg01	23.8	Others
CDO1358A	1	1	Mrg01	23.8	Others
GMI_ES01_c4802_480	1	1	Mrg01	23.8	Others
GMI_ES02_c15089_196	1	1	Mrg01	23.8	Others
GMI_ES02_c26223_268	1	1	Mrg01	23.8	Others
GMI_ES15_c6191_370	1	1	Mrg01	23.8	Others
GMI_GBS_114111	1	1	Mrg01	23.8	Others
GMI_GBS_58632	1	1	Mrg01	23.8	Others
GMI_GBS_7215	0	1	Mrg01	23.8	Others
avgbs_110934	0	1	Mrg01	23.9	Others
avgbs_cluster_36161.1	0	1	Mrg01	24	TL-haplotype
avgbs_cluster_36161.1.53	0	1	Mrg01	24	GBS-SNP
avgbs_cluster_32373.1	0	1	Mrg01	24.1	TL-haplotype
avgbs_cluster_32373.1.24	0	1	Mrg01	24.1	GBS-SNP
avgbs2_45995.1	0	1	Mrg01	24.1	TL-haplotype
avgbs2_45995.1.46	0	1	Mrg01	24.1	GBS-SNP
avgbs2_45995.1.53	0	1	Mrg01	24.1	GBS-SNP
GMI_ES17_c5659_621	0	1	Mrg01	24.2	Others
avgbs_12281	0	1	Mrg01	24.3	Others
avgbs_123877.1	0	1	Mrg01	24.3	TL-haplotype
avgbs_123877.1.45	0	1	Mrg01	24.3	GBS-SNP
avgbs_200564	0	1	Mrg01	24.3	Others
avgbs_200564.1	0	1	Mrg01	24.3	TL-haplotype
avgbs_200564.1.28	0	1	Mrg01	24.3	GBS-SNP
avgbs_cluster_13392.1	0	1	Mrg01	24.3	TL-haplotype
avgbs_cluster_13392.1.51	0	1	Mrg01	24.3	GBS-SNP
avgbs_cluster_4203.1	0	1	Mrg01	24.3	TL-haplotype
avgbs_cluster_4203.1.16	0	1	Mrg01	24.3	GBS-SNP
avgbs2_66379.1	0	1	Mrg01	24.3	TL-haplotype
avgbs2_66379.1.51	0	1	Mrg01	24.3	GBS-SNP
avgbs_6K_14193	0	1	Mrg01	24.5	Others
avgbs_200142	0	1	Mrg01	24.6	Others
avgbs_111275	0	1	Mrg01	24.7	Others
avgbs_cluster_36262.1	0	1	Mrg01	24.7	TL-haplotype
avgbs_cluster_36262.1.7	0	1	Mrg01	24.7	GBS-SNP
GMI_ES17_c1186_142	1	1	Mrg01	24.7	Others
UMN442A	0	1	Mrg01	24.7	Others
CDO1081	0	1	Mrg01	24.9	Others
CDO63	0	1	Mrg01	24.9	Others
avgbs_220891	0	1	Mrg01	25	Others
avgbs_cluster_109.1	0	1	Mrg01	25.1	TL-haplotype
avgbs_cluster_109.1.11	0	1	Mrg01	25.1	GBS-SNP
avgbs_cluster_30981.1	0	1	Mrg01	25.1	TL-haplotype
avgbs_cluster_30981.1.51	0	1	Mrg01	25.1	GBS-SNP
avgbs2_101231.1	0	1	Mrg01	25.1	TL-haplotype
avgbs2_101231.1.11	0	1	Mrg01	25.1	GBS-SNP
avgbs_107043.1	0	1	Mrg01	25.5	TL-haplotype
avgbs_107043.1.38	0	1	Mrg01	25.5	GBS-SNP
avgbs_84765	0	1	Mrg01	25.5	Others
avgbs_cluster_23494.1	0	1	Mrg01	25.5	TL-haplotype
avgbs_cluster_23494.1.29	0	1	Mrg01	25.5	GBS-SNP
avgbs2_109910.1	0	1	Mrg01	25.5	TL-haplotype
avgbs2_109910.1.29	0	1	Mrg01	25.5	GBS-SNP
avgbs2_40457.2	0	1	Mrg01	25.5	TL-haplotype
avgbs2_40457.2.37	0	1	Mrg01	25.5	GBS-SNP
avgbs2_40457.2.46	0	1	Mrg01	25.5	GBS-SNP
avgbs2_40457.2.49	0	1	Mrg01	25.5	GBS-SNP
avgbs2_63068.1	0	1	Mrg01	25.5	TL-haplotype
avgbs2_63068.1.14	0	1	Mrg01	25.5	GBS-SNP
avgbs2_63068.1.28	0	1	Mrg01	25.5	GBS-SNP
GMI_ES02_c21425_193	1	1	Mrg01	25.5	Others
GMI_GBS_5011	1	1	Mrg01	25.5	Others
GMI_GBS_73494	1	1	Mrg01	25.5	Others
avgbs_224563	0	1	Mrg01	25.6	Others
avgbs_224563.1	0	1	Mrg01	25.6	TL-haplotype
avgbs_224563.1.51	0	1	Mrg01	25.6	GBS-SNP
avgbs_66879	0	1	Mrg01	25.6	Others
GMI_ES02_c10836_312	1	1	Mrg01	26.7	Others
GMI_ES02_c2714_373	1	1	Mrg01	26.7	Others
avgbs_215878	1	1	Mrg01	27.6	Others
GMI_ES17_c8805_454	1	1	Mrg01	27.6	Others
avgbs_126130.1	0	1	Mrg01	27.9	TL-haplotype
avgbs_126130.1.46	0	1	Mrg01	27.9	GBS-SNP
avgbs_230325.1	0	1	Mrg01	27.9	TL-haplotype
avgbs_230325.1.37	0	1	Mrg01	27.9	GBS-SNP
avgbs_50746.1	0	1	Mrg01	27.9	TL-haplotype
avgbs_50746.1.30	0	1	Mrg01	27.9	GBS-SNP
avgbs_cluster_18955.1	0	1	Mrg01	27.9	TL-haplotype
avgbs_cluster_18955.1.21	0	1	Mrg01	27.9	GBS-SNP
avgbs_cluster_32293.1	0	1	Mrg01	27.9	TL-haplotype
avgbs_cluster_32293.1.41	0	1	Mrg01	27.9	GBS-SNP
avgbs_cluster_36106.1	0	1	Mrg01	27.9	TL-haplotype
avgbs_cluster_36106.1.21	0	1	Mrg01	27.9	GBS-SNP
avgbs_cluster_6762.1	0	1	Mrg01	27.9	TL-haplotype
avgbs_cluster_6762.1.39	0	1	Mrg01	27.9	GBS-SNP
avgbs_cluster_6762.1.42	0	1	Mrg01	27.9	GBS-SNP
avgbs2_183725.1	0	1	Mrg01	27.9	TL-haplotype
avgbs2_183725.1.21	0	1	Mrg01	27.9	GBS-SNP
avgbs2_90293.1	0	1	Mrg01	27.9	TL-haplotype
avgbs2_90293.1.21	0	1	Mrg01	27.9	GBS-SNP
GMI_ES01_c15681_345	1	1	Mrg01	27.9	Others
avgbs_79082	1	1	Mrg01	29.5	Others
avgbs_79083	1	1	Mrg01	29.5	Others
GMI_ES_CC13394_332	1	1	Mrg01	29.8	Others
avgbs_120103.1	0	1	Mrg01	30.6	TL-haplotype
avgbs_120103.1.46	0	1	Mrg01	30.6	GBS-SNP
avgbs_201068	1	1	Mrg01	30.6	Others
avgbs_2286	1	1	Mrg01	30.6	Others
avgbs_cluster_25800.1	0	1	Mrg01	30.6	TL-haplotype
avgbs_cluster_25800.1.22	0	1	Mrg01	30.6	GBS-SNP
avgbs_cluster_25800.1.23	0	1	Mrg01	30.6	GBS-SNP
BCD1230A	0	1	Mrg01	30.6	Others
GMI_ES01_c2143_132	1	1	Mrg01	30.6	Others
WG282	1	1	Mrg01	30.6	Others
RAC875_c48804_590	1	1	Mrg01	30.8	Others
GMI_ES22_c3573_197	1	1	Mrg01	31	Others
GMI_ES15_c12291_689	1	1	Mrg01	31.1	Others
avgbs_237682	0	1	Mrg01	31.5	Others
avgbs_98266	0	1	Mrg01	31.5	Others
GMI_ES_CC6322_820	1	1	Mrg01	31.5	Others
avgbs_221460	0	1	Mrg01	31.6	Others
avgbs_55119	0	1	Mrg01	31.6	Others
avgbs_91646	0	1	Mrg01	31.6	Others
avgbs_cluster_25685.1	0	1	Mrg01	31.6	TL-haplotype
avgbs_cluster_25685.1.11	0	1	Mrg01	31.6	GBS-SNP
avgbs_cluster_25685.1.21	0	1	Mrg01	31.6	GBS-SNP
avgbs_cluster_30001.1	0	1	Mrg01	31.6	TL-haplotype
avgbs_cluster_30001.1.24	0	1	Mrg01	31.6	GBS-SNP
avgbs2_143908.1	0	1	Mrg01	31.6	TL-haplotype
avgbs2_143908.1.24	0	1	Mrg01	31.6	GBS-SNP
GMI_c51_1	0	1	Mrg01	31.6	Others
GMI_c51_2	0	1	Mrg01	31.6	Others
avgbs_111740	0	1	Mrg01	31.7	Others
avgbs_15257	0	1	Mrg01	31.7	Others
avgbs_204073.1	0	1	Mrg01	31.7	TL-haplotype
avgbs_204073.1.36	0	1	Mrg01	31.7	GBS-SNP
avgbs_20687	1	1	Mrg01	31.7	Others
avgbs_245421.1	0	1	Mrg01	31.7	TL-haplotype
avgbs_245421.1.55	0	1	Mrg01	31.7	GBS-SNP
avgbs_29625	0	1	Mrg01	31.7	Others
avgbs_50746	0	1	Mrg01	31.7	Others
avgbs_63607	0	1	Mrg01	31.7	Others
avgbs_97250.1	0	1	Mrg01	31.7	TL-haplotype
avgbs_97250.1.25	0	1	Mrg01	31.7	GBS-SNP
avgbs_cluster_15606.1	0	1	Mrg01	31.7	TL-haplotype
avgbs_cluster_15606.1.14	0	1	Mrg01	31.7	GBS-SNP
avgbs_cluster_20835.1	0	1	Mrg01	31.7	TL-haplotype
avgbs_cluster_20835.1.6	0	1	Mrg01	31.7	GBS-SNP
avgbs_cluster_34267.1	0	1	Mrg01	31.7	TL-haplotype
avgbs_cluster_34267.1.25	0	1	Mrg01	31.7	GBS-SNP
avgbs_cluster_34267.1.58	0	1	Mrg01	31.7	GBS-SNP
avgbs_cluster_45941.1	0	1	Mrg01	31.7	TL-haplotype
avgbs_cluster_45941.1.43	0	1	Mrg01	31.7	GBS-SNP
avgbs_cluster_45941.1.6	0	1	Mrg01	31.7	GBS-SNP
avgbs_cluster_4606.1	0	1	Mrg01	31.7	TL-haplotype
avgbs_cluster_4606.1.6	0	1	Mrg01	31.7	GBS-SNP
avgbs_cluster_498.1	0	1	Mrg01	31.7	TL-haplotype
avgbs_cluster_498.1.16	0	1	Mrg01	31.7	GBS-SNP
avgbs_cluster_5204.1	0	1	Mrg01	31.7	TL-haplotype
avgbs_cluster_5204.1.36	0	1	Mrg01	31.7	GBS-SNP
avgbs_cluster_5204.1.37	0	1	Mrg01	31.7	GBS-SNP
avgbs_cluster_9800.1	0	1	Mrg01	31.7	TL-haplotype
avgbs_cluster_9800.1.12	0	1	Mrg01	31.7	GBS-SNP
avgbs2_109348.1	0	1	Mrg01	31.7	TL-haplotype
avgbs2_109348.1.29	0	1	Mrg01	31.7	GBS-SNP
avgbs2_125282.1	0	1	Mrg01	31.7	TL-haplotype
avgbs2_125282.1.18	0	1	Mrg01	31.7	GBS-SNP
avgbs2_125282.1.22	0	1	Mrg01	31.7	GBS-SNP
avgbs2_155493.1	0	1	Mrg01	31.7	TL-haplotype
avgbs2_155493.1.25	0	1	Mrg01	31.7	GBS-SNP
avgbs2_26271.1	0	1	Mrg01	31.7	TL-haplotype
avgbs2_26271.1.6	0	1	Mrg01	31.7	GBS-SNP
avgbs2_38701.2	0	1	Mrg01	31.7	TL-haplotype
avgbs2_38701.2.55	0	1	Mrg01	31.7	GBS-SNP
avgbs2_52016.1	0	1	Mrg01	31.7	TL-haplotype
avgbs2_52016.1.43	0	1	Mrg01	31.7	GBS-SNP
avgbs2_52016.1.6	0	1	Mrg01	31.7	GBS-SNP
avgbs2_75335.1	0	1	Mrg01	31.7	TL-haplotype
avgbs2_75335.1.14	0	1	Mrg01	31.7	GBS-SNP
BCD1230A_OT	0	1	Mrg01	31.7	Others
BCD1230B_OT	0	1	Mrg01	31.7	Others
BS00003776_51	1	1	Mrg01	31.7	Others
Ex_c4752_553	1	1	Mrg01	31.7	Others
GMI_ES17_c4716_700	1	1	Mrg01	31.7	Others
GMI_ES17_c4716_998	0	1	Mrg01	31.7	Others
GMI_ES17_c9953_261	1	1	Mrg01	31.7	Others
avgbs_31440	1	1	Mrg01	32.2	Others
avgbs_124098.1	0	1	Mrg01	32.7	TL-haplotype
avgbs_124098.1.19	0	1	Mrg01	32.7	GBS-SNP
avgbs_20687.1	0	1	Mrg01	32.7	TL-haplotype
avgbs_20687.1.13	0	1	Mrg01	32.7	GBS-SNP
avgbs_115650.1	0	1	Mrg01	32.9	TL-haplotype
avgbs_115650.1.30	0	1	Mrg01	32.9	GBS-SNP
avgbs_205795	1	1	Mrg01	32.9	Others
avgbs_7733	1	1	Mrg01	32.9	Others
avgbs_96308	1	1	Mrg01	32.9	Others
avgbs_cluster_31622.1	0	1	Mrg01	32.9	TL-haplotype
avgbs_cluster_31622.1.41	0	1	Mrg01	32.9	GBS-SNP
avgbs_cluster_67801.1	0	1	Mrg01	32.9	TL-haplotype
avgbs_cluster_67801.1.22	0	1	Mrg01	32.9	GBS-SNP
avgbs_cluster_67801.1.31	0	1	Mrg01	32.9	GBS-SNP
avgbs_cluster_67801.1.35	0	1	Mrg01	32.9	GBS-SNP
avgbs2_184246.1	0	1	Mrg01	32.9	TL-haplotype
avgbs2_184246.1.30	0	1	Mrg01	32.9	GBS-SNP
avgbs2_4569.1	0	1	Mrg01	32.9	TL-haplotype
avgbs2_4569.1.22	0	1	Mrg01	32.9	GBS-SNP
avgbs2_4569.1.31	0	1	Mrg01	32.9	GBS-SNP
avgbs2_4569.1.35	0	1	Mrg01	32.9	GBS-SNP
BCD1897A	1	1	Mrg01	32.9	Others
GMI_ES07_c4037_548	1	1	Mrg01	33.1	Others
avgbs_11303.1	0	1	Mrg01	34	TL-haplotype
avgbs_11303.1.32	0	1	Mrg01	34	GBS-SNP
avgbs_cluster_28016.1	0	1	Mrg01	34	TL-haplotype
avgbs_cluster_28016.1.24	0	1	Mrg01	34	GBS-SNP
avgbs_cluster_28016.1.47	0	1	Mrg01	34	GBS-SNP
avgbs_cluster_36644.1	0	1	Mrg01	34	TL-haplotype
avgbs_cluster_36644.1.24	0	1	Mrg01	34	GBS-SNP
avgbs2_10654.1	0	1	Mrg01	34	TL-haplotype
avgbs2_10654.1.27	0	1	Mrg01	34	GBS-SNP
avgbs2_10654.1.45	0	1	Mrg01	34	GBS-SNP
avgbs2_133152.1	0	1	Mrg01	34	TL-haplotype
avgbs2_133152.1.24	0	1	Mrg01	34	GBS-SNP
avgbs2_133152.1.47	0	1	Mrg01	34	GBS-SNP
avgbs2_20783.1	0	1	Mrg01	34	TL-haplotype
avgbs2_20783.1.32	0	1	Mrg01	34	GBS-SNP
GMI_DS_oPt-15595_189	0	1	Mrg01	34	Others
GMI_ES01_c1511_1015	0	1	Mrg01	34	Others
GMI_ES03_c6656_436	1	1	Mrg01	34	Others
GMI_ES17_c4047_360	1	1	Mrg01	34	Others
GMI_ES17_c4047_539	1	1	Mrg01	34	Others
GMI_ES17_lrc20172_521	1	1	Mrg01	34	Others
GMI_GBS_19697	1	1	Mrg01	34	Others
avgbs_10353.1	0	1	Mrg01	34.4	TL-haplotype
avgbs_10353.1.24	0	1	Mrg01	34.4	GBS-SNP
avgbs_76592	1	1	Mrg01	34.6	Others
avgbs_76592.1	0	1	Mrg01	34.6	TL-haplotype
avgbs_76592.1.21	0	1	Mrg01	34.6	GBS-SNP
avgbs2_116948.1	0	1	Mrg01	34.6	TL-haplotype
avgbs2_116948.1.21	0	1	Mrg01	34.6	GBS-SNP
GMI_ES15_c1977_427	1	1	Mrg01	34.6	Others
avgbs_7808	1	1	Mrg01	34.9	Others
avgbs_7808.1	0	1	Mrg01	34.9	TL-haplotype
avgbs_7808.1.42	0	1	Mrg01	34.9	GBS-SNP
avgbs_86662	1	1	Mrg01	34.9	Others
GMI_ES15_c3706_138	0	1	Mrg01	35	Others
avgbs_cluster_10235.1	0	1	Mrg01	36.3	TL-haplotype
avgbs_cluster_10235.1.15	0	1	Mrg01	36.3	GBS-SNP
avgbs_cluster_10235.1.64	0	1	Mrg01	36.3	GBS-SNP
avgbs2_53227.1	0	1	Mrg01	36.3	TL-haplotype
avgbs2_53227.1.15	0	1	Mrg01	36.3	GBS-SNP
avgbs2_53227.1.64	0	1	Mrg01	36.3	GBS-SNP
avgbs_118197.1	0	1	Mrg01	36.4	TL-haplotype
avgbs_118197.1.50	0	1	Mrg01	36.4	GBS-SNP
avgbs_cluster_10208.1	0	1	Mrg01	36.9	TL-haplotype
avgbs_cluster_10208.1.59	0	1	Mrg01	36.9	GBS-SNP
avgbs_205558.1	0	1	Mrg01	38	TL-haplotype
avgbs_205558.1.48	0	1	Mrg01	38	GBS-SNP
avgbs_cluster_36406.1	0	1	Mrg01	38	TL-haplotype
avgbs_cluster_36406.1.9	0	1	Mrg01	38	GBS-SNP
avgbs2_120712.1	0	1	Mrg01	38	TL-haplotype
avgbs2_120712.1.19	0	1	Mrg01	38	GBS-SNP
avgbs2_120712.1.23	0	1	Mrg01	38	GBS-SNP
avgbs2_120712.1.28	0	1	Mrg01	38	GBS-SNP
avgbs2_120712.1.59	0	1	Mrg01	38	GBS-SNP
avgbs2_120712.1.64	0	1	Mrg01	38	GBS-SNP
GMI_ES_CC16529_138	1	1	Mrg01	38	Others
GMI_ES01_c3247_533	1	1	Mrg01	38	Others
GMI_ES15_c6914_663	1	1	Mrg01	38	Others
UMN5904B	1	1	Mrg01	38	Others
AME131	1	1	Mrg01	39.3	Others
avgbs_108681	0	1	Mrg01	39.3	Others
avgbs_108681.1	0	1	Mrg01	39.3	TL-haplotype
avgbs_108681.1.60	0	1	Mrg01	39.3	GBS-SNP
avgbs_108724	0	1	Mrg01	39.3	Others
avgbs_108828	0	1	Mrg01	39.3	Others
avgbs_10942	0	1	Mrg01	39.3	Others
avgbs_10942.1	0	1	Mrg01	39.3	TL-haplotype
avgbs_10942.1.34	0	1	Mrg01	39.3	GBS-SNP
avgbs_113864	0	1	Mrg01	39.3	Others
avgbs_113864.1	0	1	Mrg01	39.3	TL-haplotype
avgbs_113864.1.45	0	1	Mrg01	39.3	GBS-SNP
avgbs_119061	0	1	Mrg01	39.3	Others
avgbs_12536	0	1	Mrg01	39.3	Others
avgbs_125885	0	1	Mrg01	39.3	Others
avgbs_125885.1	0	1	Mrg01	39.3	TL-haplotype
avgbs_125885.1.60	0	1	Mrg01	39.3	GBS-SNP
avgbs_125938	0	1	Mrg01	39.3	Others
avgbs_12838	0	1	Mrg01	39.3	Others
avgbs_13481	0	1	Mrg01	39.3	Others
avgbs_18136	1	1	Mrg01	39.3	Others
avgbs_1874	0	1	Mrg01	39.3	Others
avgbs_200150	0	1	Mrg01	39.3	Others
avgbs_202183	1	1	Mrg01	39.3	Others
avgbs_202898	1	1	Mrg01	39.3	Others
avgbs_202898.1	0	1	Mrg01	39.3	TL-haplotype
avgbs_202898.1.42	0	1	Mrg01	39.3	GBS-SNP
avgbs_20388	0	1	Mrg01	39.3	Others
avgbs_205558	0	1	Mrg01	39.3	Others
avgbs_205765	0	1	Mrg01	39.3	Others
avgbs_205765.1	0	1	Mrg01	39.3	TL-haplotype
avgbs_205765.1.52	0	1	Mrg01	39.3	GBS-SNP
avgbs_205820	0	1	Mrg01	39.3	Others
avgbs_205820.1	0	1	Mrg01	39.3	TL-haplotype
avgbs_205820.1.9	0	1	Mrg01	39.3	GBS-SNP
avgbs_206650	0	1	Mrg01	39.3	Others
avgbs_20797	1	1	Mrg01	39.3	Others
avgbs_20798	1	1	Mrg01	39.3	Others
avgbs_214139	0	1	Mrg01	39.3	Others
avgbs_214139.1	0	1	Mrg01	39.3	TL-haplotype
avgbs_214139.1.63	0	1	Mrg01	39.3	GBS-SNP
avgbs_21561	0	1	Mrg01	39.3	Others
avgbs_218012.1	0	1	Mrg01	39.3	TL-haplotype
avgbs_218012.1.26	0	1	Mrg01	39.3	GBS-SNP
avgbs_226647	0	1	Mrg01	39.3	Others
avgbs_226647.1	0	1	Mrg01	39.3	TL-haplotype
avgbs_226647.1.53	0	1	Mrg01	39.3	GBS-SNP
avgbs_280294	0	1	Mrg01	39.3	Others
avgbs_291453	0	1	Mrg01	39.3	Others
avgbs_291453.1	0	1	Mrg01	39.3	TL-haplotype
avgbs_291453.1.23	0	1	Mrg01	39.3	GBS-SNP
avgbs_30979	0	1	Mrg01	39.3	Others
avgbs_30979.1	0	1	Mrg01	39.3	TL-haplotype
avgbs_30979.1.18	0	1	Mrg01	39.3	GBS-SNP
avgbs_31096	0	1	Mrg01	39.3	Others
avgbs_32356	0	1	Mrg01	39.3	Others
avgbs_32356.1	0	1	Mrg01	39.3	TL-haplotype
avgbs_32356.1.25	0	1	Mrg01	39.3	GBS-SNP
avgbs_405397.1	0	1	Mrg01	39.3	TL-haplotype
avgbs_405397.1.36	0	1	Mrg01	39.3	GBS-SNP
avgbs_4504	0	1	Mrg01	39.3	Others
avgbs_4504.1	0	1	Mrg01	39.3	TL-haplotype
avgbs_4504.1.45	0	1	Mrg01	39.3	GBS-SNP
avgbs_5541	0	1	Mrg01	39.3	Others
avgbs_61368	0	1	Mrg01	39.3	Others
avgbs_67011	0	1	Mrg01	39.3	Others
avgbs_69537.1	0	1	Mrg01	39.3	TL-haplotype
avgbs_69537.1.37	0	1	Mrg01	39.3	GBS-SNP
avgbs_69900	0	1	Mrg01	39.3	Others
avgbs_7038	1	1	Mrg01	39.3	Others
avgbs_80480	0	1	Mrg01	39.3	Others
avgbs_87840	0	1	Mrg01	39.3	Others
avgbs_91787	0	1	Mrg01	39.3	Others
avgbs_95314	0	1	Mrg01	39.3	Others
avgbs_96206	0	1	Mrg01	39.3	Others
avgbs_97250	0	1	Mrg01	39.3	Others
avgbs_9834	0	1	Mrg01	39.3	Others
avgbs_cluster_10208.1.26	0	1	Mrg01	39.3	GBS-SNP
avgbs_cluster_10903.1	0	1	Mrg01	39.3	TL-haplotype
avgbs_cluster_10903.1.6	0	1	Mrg01	39.3	GBS-SNP
avgbs_cluster_11798.1	0	1	Mrg01	39.3	TL-haplotype
avgbs_cluster_11798.1.20	0	1	Mrg01	39.3	GBS-SNP
avgbs_cluster_11849.1	0	1	Mrg01	39.3	TL-haplotype
avgbs_cluster_11849.1.37	0	1	Mrg01	39.3	GBS-SNP
avgbs_cluster_11849.1.63	0	1	Mrg01	39.3	GBS-SNP
avgbs_cluster_11849.1.7	0	1	Mrg01	39.3	GBS-SNP
avgbs_cluster_13238.1	0	1	Mrg01	39.3	TL-haplotype
avgbs_cluster_13238.1.64	0	1	Mrg01	39.3	GBS-SNP
avgbs_cluster_20791.1	0	1	Mrg01	39.3	TL-haplotype
avgbs_cluster_20791.1.39	0	1	Mrg01	39.3	GBS-SNP
avgbs_cluster_21131.1	0	1	Mrg01	39.3	TL-haplotype
avgbs_cluster_21131.1.32	0	1	Mrg01	39.3	GBS-SNP
avgbs_cluster_21909.1	0	1	Mrg01	39.3	TL-haplotype
avgbs_cluster_21909.1.62	0	1	Mrg01	39.3	GBS-SNP
avgbs_cluster_2590.1	0	1	Mrg01	39.3	TL-haplotype
avgbs_cluster_2590.1.18	0	1	Mrg01	39.3	GBS-SNP
avgbs_cluster_27564.1	0	1	Mrg01	39.3	TL-haplotype
avgbs_cluster_27564.1.17	0	1	Mrg01	39.3	GBS-SNP
avgbs_cluster_27564.1.39	0	1	Mrg01	39.3	GBS-SNP
avgbs_cluster_27939.1	0	1	Mrg01	39.3	TL-haplotype
avgbs_cluster_27939.1.18	0	1	Mrg01	39.3	GBS-SNP
avgbs_cluster_28323.1	0	1	Mrg01	39.3	TL-haplotype
avgbs_cluster_28323.1.15	0	1	Mrg01	39.3	GBS-SNP
avgbs_cluster_29242.1	0	1	Mrg01	39.3	TL-haplotype
avgbs_cluster_29242.1.64	0	1	Mrg01	39.3	GBS-SNP
avgbs_cluster_32534.1	0	1	Mrg01	39.3	TL-haplotype
avgbs_cluster_32534.1.17	0	1	Mrg01	39.3	GBS-SNP
avgbs_cluster_35531.1	0	1	Mrg01	39.3	TL-haplotype
avgbs_cluster_35531.1.33	0	1	Mrg01	39.3	GBS-SNP
avgbs_cluster_38209.1	0	1	Mrg01	39.3	TL-haplotype
avgbs_cluster_38209.1.37	0	1	Mrg01	39.3	GBS-SNP
avgbs_cluster_39547.1	0	1	Mrg01	39.3	TL-haplotype
avgbs_cluster_39547.1.19	0	1	Mrg01	39.3	GBS-SNP
avgbs_cluster_39547.1.29	0	1	Mrg01	39.3	GBS-SNP
avgbs_cluster_48230.1	0	1	Mrg01	39.3	TL-haplotype
avgbs_cluster_48230.1.27	0	1	Mrg01	39.3	GBS-SNP
avgbs_cluster_48230.1.9	0	1	Mrg01	39.3	GBS-SNP
avgbs_cluster_5407.1	0	1	Mrg01	39.3	TL-haplotype
avgbs_cluster_5407.1.25	0	1	Mrg01	39.3	GBS-SNP
avgbs_cluster_6977.1	0	1	Mrg01	39.3	TL-haplotype
avgbs_cluster_6977.1.14	0	1	Mrg01	39.3	GBS-SNP
avgbs_cluster_7176.1	0	1	Mrg01	39.3	TL-haplotype
avgbs_cluster_7176.1.43	0	1	Mrg01	39.3	GBS-SNP
avgbs_cluster_898.1	0	1	Mrg01	39.3	TL-haplotype
avgbs_cluster_898.1.44	0	1	Mrg01	39.3	GBS-SNP
avgbs2_1047.2	0	1	Mrg01	39.3	TL-haplotype
avgbs2_1047.2.20	0	1	Mrg01	39.3	GBS-SNP
avgbs2_1047.2.38	0	1	Mrg01	39.3	GBS-SNP
avgbs2_106262.1	0	1	Mrg01	39.3	TL-haplotype
avgbs2_106262.1.37	0	1	Mrg01	39.3	GBS-SNP
avgbs2_113625.1	0	1	Mrg01	39.3	TL-haplotype
avgbs2_113625.1.60	0	1	Mrg01	39.3	GBS-SNP
avgbs2_113625.1.62	0	1	Mrg01	39.3	GBS-SNP
avgbs2_113625.2	0	1	Mrg01	39.3	TL-haplotype
avgbs2_113625.2.19	0	1	Mrg01	39.3	GBS-SNP
avgbs2_113625.2.62	0	1	Mrg01	39.3	GBS-SNP
avgbs2_123147.1	0	1	Mrg01	39.3	TL-haplotype
avgbs2_123147.1.62	0	1	Mrg01	39.3	GBS-SNP
avgbs2_123147.1.64	0	1	Mrg01	39.3	GBS-SNP
avgbs2_124898.1	0	1	Mrg01	39.3	TL-haplotype
avgbs2_124898.1.27	0	1	Mrg01	39.3	GBS-SNP
avgbs2_124898.1.9	0	1	Mrg01	39.3	GBS-SNP
avgbs2_126634.1	0	1	Mrg01	39.3	TL-haplotype
avgbs2_126634.1.56	0	1	Mrg01	39.3	GBS-SNP
avgbs2_130573.1	0	1	Mrg01	39.3	TL-haplotype
avgbs2_130573.1.17	0	1	Mrg01	39.3	GBS-SNP
avgbs2_130573.1.39	0	1	Mrg01	39.3	GBS-SNP
avgbs2_13252.1	0	1	Mrg01	39.3	TL-haplotype
avgbs2_13252.1.18	0	1	Mrg01	39.3	GBS-SNP
avgbs2_132751.1	0	1	Mrg01	39.3	TL-haplotype
avgbs2_132751.1.18	0	1	Mrg01	39.3	GBS-SNP
avgbs2_139314.1	0	1	Mrg01	39.3	TL-haplotype
avgbs2_139314.1.33	0	1	Mrg01	39.3	GBS-SNP
avgbs2_139314.1.60	0	1	Mrg01	39.3	GBS-SNP
avgbs2_174317.1	0	1	Mrg01	39.3	TL-haplotype
avgbs2_174317.1.33	0	1	Mrg01	39.3	GBS-SNP
avgbs2_193451.1	0	1	Mrg01	39.3	TL-haplotype
avgbs2_193451.1.32	0	1	Mrg01	39.3	GBS-SNP
avgbs2_193904.1	0	1	Mrg01	39.3	TL-haplotype
avgbs2_193904.1.19	0	1	Mrg01	39.3	GBS-SNP
avgbs2_193904.1.29	0	1	Mrg01	39.3	GBS-SNP
avgbs2_19837.1	0	1	Mrg01	39.3	TL-haplotype
avgbs2_19837.1.47	0	1	Mrg01	39.3	GBS-SNP
avgbs2_23015.1	0	1	Mrg01	39.3	TL-haplotype
avgbs2_23015.1.52	0	1	Mrg01	39.3	GBS-SNP
avgbs2_31157.1	0	1	Mrg01	39.3	TL-haplotype
avgbs2_31157.1.25	0	1	Mrg01	39.3	GBS-SNP
avgbs2_3743.1	0	1	Mrg01	39.3	TL-haplotype
avgbs2_3743.1.44	0	1	Mrg01	39.3	GBS-SNP
avgbs2_38854.1	0	1	Mrg01	39.3	TL-haplotype
avgbs2_38854.1.14	0	1	Mrg01	39.3	GBS-SNP
avgbs2_4012.1	0	1	Mrg01	39.3	TL-haplotype
avgbs2_4012.1.44	0	1	Mrg01	39.3	GBS-SNP
avgbs2_4012.1.9	0	1	Mrg01	39.3	GBS-SNP
avgbs2_52396.1	0	1	Mrg01	39.3	TL-haplotype
avgbs2_52396.1.14	0	1	Mrg01	39.3	GBS-SNP
avgbs2_52396.1.15	0	1	Mrg01	39.3	GBS-SNP
avgbs2_60178.1	0	1	Mrg01	39.3	TL-haplotype
avgbs2_60178.1.60	0	1	Mrg01	39.3	GBS-SNP
avgbs2_62183.1	0	1	Mrg01	39.3	TL-haplotype
avgbs2_62183.1.53	0	1	Mrg01	39.3	GBS-SNP
avgbs2_65788.1	0	1	Mrg01	39.3	TL-haplotype
avgbs2_65788.1.64	0	1	Mrg01	39.3	GBS-SNP
avgbs2_73961.1	0	1	Mrg01	39.3	TL-haplotype
avgbs2_73961.1.60	0	1	Mrg01	39.3	GBS-SNP
avgbs2_73961.1.62	0	1	Mrg01	39.3	GBS-SNP
avgbs2_73961.1.63	0	1	Mrg01	39.3	GBS-SNP
avgbs2_96633.1	0	1	Mrg01	39.3	TL-haplotype
avgbs2_96633.1.23	0	1	Mrg01	39.3	GBS-SNP
avgbs2_98412.1	0	1	Mrg01	39.3	TL-haplotype
avgbs2_98412.1.39	0	1	Mrg01	39.3	GBS-SNP
avgbs2_98906.1	0	1	Mrg01	39.3	TL-haplotype
avgbs2_98906.1.20	0	1	Mrg01	39.3	GBS-SNP
avgbs2_98906.1.26	0	1	Mrg01	39.3	GBS-SNP
GMI_DS_LB_5781	1	1	Mrg01	39.3	Others
GMI_ES_CC11658_395	0	1	Mrg01	39.3	Others
GMI_ES_LB_8309	1	1	Mrg01	39.3	Others
GMI_ES01_c3247_257	0	1	Mrg01	39.3	Others
GMI_ES01_c6298_257	1	1	Mrg01	39.3	Others
GMI_ES01_c8428_520	1	1	Mrg01	39.3	Others
GMI_ES02_c15112_271	0	1	Mrg01	39.3	Others
GMI_ES03_c18218_238	1	1	Mrg01	39.3	Others
GMI_ES03_c447_586	1	1	Mrg01	39.3	Others
GMI_ES05_c13476_101	0	1	Mrg01	39.3	Others
GMI_ES05_c2881_760	1	1	Mrg01	39.3	Others
GMI_ES14_c10019_497	1	1	Mrg01	39.3	Others
GMI_ES14_c10034_107	1	1	Mrg01	39.3	Others
GMI_ES14_c5192_260	1	1	Mrg01	39.3	Others
GMI_ES15_c12818_361	1	1	Mrg01	39.3	Others
GMI_ES15_c1393_161	0	1	Mrg01	39.3	Others
GMI_ES15_c16762_310	1	1	Mrg01	39.3	Others
GMI_ES15_c6652_253	1	1	Mrg01	39.3	Others
GMI_ES17_c1687_437	1	1	Mrg01	39.3	Others
GMI_ES21_c9389_9	0	1	Mrg01	39.3	Others
GMI_ES22_c1930_948	0	1	Mrg01	39.3	Others
Kukri_c4824_239	0	1	Mrg01	39.3	Others
GMI_DS_LB_266	0	1	Mrg01	40	Others
avgbs_245489	0	1	Mrg01	40.1	Others
avgbs_245489.1	0	1	Mrg01	40.1	TL-haplotype
avgbs_245489.1.52	0	1	Mrg01	40.1	GBS-SNP
GMI_DS_LB_10070	1	1	Mrg01	40.7	Others
GMI_ES01_c1223_200	1	1	Mrg01	40.7	Others
avgbs_104759	1	1	Mrg01	40.8	Others
avgbs_115199	1	1	Mrg01	40.8	Others
avgbs_121455	1	1	Mrg01	40.8	Others
avgbs_121456	1	1	Mrg01	40.8	Others
avgbs_213837	0	1	Mrg01	40.8	Others
GMI_ES01_c9687_75	1	1	Mrg01	40.8	Others
GMI_ES17_c8372_129	1	1	Mrg01	40.8	Others
GMI_GBS_35979	1	1	Mrg01	40.8	Others
avgbs_102867	0	1	Mrg01	41	Others
avgbs_cluster_40643.1	0	1	Mrg01	41.2	TL-haplotype
avgbs_cluster_40643.1.23	0	1	Mrg01	41.2	GBS-SNP
avgbs_91787.1	0	1	Mrg01	41.6	TL-haplotype
avgbs_91787.1.63	0	1	Mrg01	41.6	GBS-SNP
GMI_ES15_c8101_231	1	1	Mrg01	41.6	Others
avgbs_cluster_11164.2	0	1	Mrg01	42.1	TL-haplotype
avgbs_cluster_11164.2.50	0	1	Mrg01	42.1	GBS-SNP
BCD1580	1	1	Mrg01	42.9	Others
avgbs_107637	1	1	Mrg01	44	Others
avgbs_107638	1	1	Mrg01	44	Others
avgbs_115254.1	0	1	Mrg01	44	TL-haplotype
avgbs_115254.1.60	0	1	Mrg01	44	GBS-SNP
avgbs_125255	1	1	Mrg01	44	Others
avgbs_200939	1	1	Mrg01	44	Others
avgbs_201220.1	0	1	Mrg01	44	TL-haplotype
avgbs_201220.1.58	0	1	Mrg01	44	GBS-SNP
avgbs_215770.1	0	1	Mrg01	44	TL-haplotype
avgbs_215770.1.33	0	1	Mrg01	44	GBS-SNP
avgbs_7038.1	0	1	Mrg01	44	TL-haplotype
avgbs_7038.1.17	0	1	Mrg01	44	GBS-SNP
avgbs_cluster_10208.1.55	0	1	Mrg01	44	GBS-SNP
avgbs_cluster_17796.1	0	1	Mrg01	44	TL-haplotype
avgbs_cluster_17796.1.44	0	1	Mrg01	44	GBS-SNP
avgbs_cluster_35155.1	0	1	Mrg01	44	TL-haplotype
avgbs_cluster_35155.1.21	0	1	Mrg01	44	GBS-SNP
avgbs_cluster_35155.1.27	0	1	Mrg01	44	GBS-SNP
avgbs_cluster_41543.1	0	1	Mrg01	44	TL-haplotype
avgbs_cluster_41543.1.29	0	1	Mrg01	44	GBS-SNP
avgbs_cluster_6108.1	0	1	Mrg01	44	TL-haplotype
avgbs_cluster_6108.1.21	0	1	Mrg01	44	GBS-SNP
avgbs2_34261.1	0	1	Mrg01	44	TL-haplotype
avgbs2_34261.1.21	0	1	Mrg01	44	GBS-SNP
GMI_ES02_c4494_659	1	1	Mrg01	44	Others
GMI_ES17_c8372_460	1	1	Mrg01	44	Others
GMI_GBS_9676	1	1	Mrg01	44	Others
AME076	0	1	Mrg01	45	Others
avgbs_104666.1	0	1	Mrg01	45	TL-haplotype
avgbs_104666.1.47	0	1	Mrg01	45	GBS-SNP
avgbs_104759.1	0	1	Mrg01	45	TL-haplotype
avgbs_104759.1.38	0	1	Mrg01	45	GBS-SNP
avgbs_10711.1	0	1	Mrg01	45	TL-haplotype
avgbs_10711.1.35	0	1	Mrg01	45	GBS-SNP
avgbs_107512.1	0	1	Mrg01	45	TL-haplotype
avgbs_107512.1.8	0	1	Mrg01	45	GBS-SNP
avgbs_109678.1	0	1	Mrg01	45	TL-haplotype
avgbs_109678.1.32	0	1	Mrg01	45	GBS-SNP
avgbs_115010.1	0	1	Mrg01	45	TL-haplotype
avgbs_115010.1.20	0	1	Mrg01	45	GBS-SNP
avgbs_115954	0	1	Mrg01	45	Others
avgbs_116012	0	1	Mrg01	45	Others
avgbs_117548	0	1	Mrg01	45	Others
avgbs_118092	0	1	Mrg01	45	Others
avgbs_119341	0	1	Mrg01	45	Others
avgbs_123018	0	1	Mrg01	45	Others
avgbs_123563	0	1	Mrg01	45	Others
avgbs_123947.1	0	1	Mrg01	45	TL-haplotype
avgbs_123947.1.25	0	1	Mrg01	45	GBS-SNP
avgbs_124482	0	1	Mrg01	45	Others
avgbs_125844.1	0	1	Mrg01	45	TL-haplotype
avgbs_125844.1.13	0	1	Mrg01	45	GBS-SNP
avgbs_14669.1	0	1	Mrg01	45	TL-haplotype
avgbs_14669.1.60	0	1	Mrg01	45	GBS-SNP
avgbs_1874.1	0	1	Mrg01	45	TL-haplotype
avgbs_1874.1.57	0	1	Mrg01	45	GBS-SNP
avgbs_200365	0	1	Mrg01	45	Others
avgbs_202839	0	1	Mrg01	45	Others
avgbs_204288	0	1	Mrg01	45	Others
avgbs_205073	0	1	Mrg01	45	Others
avgbs_205335	1	1	Mrg01	45	Others
avgbs_205412.1	0	1	Mrg01	45	TL-haplotype
avgbs_205412.1.46	0	1	Mrg01	45	GBS-SNP
avgbs_20799	0	1	Mrg01	45	Others
avgbs_223451	0	1	Mrg01	45	Others
avgbs_223451.1	0	1	Mrg01	45	TL-haplotype
avgbs_223451.1.39	0	1	Mrg01	45	GBS-SNP
avgbs_223908.1	0	1	Mrg01	45	TL-haplotype
avgbs_223908.1.44	0	1	Mrg01	45	GBS-SNP
avgbs_224159	0	1	Mrg01	45	Others
avgbs_225682	0	1	Mrg01	45	Others
avgbs_225794	0	1	Mrg01	45	Others
avgbs_23229	0	1	Mrg01	45	Others
avgbs_235739	0	1	Mrg01	45	Others
avgbs_237005	0	1	Mrg01	45	Others
avgbs_237030	0	1	Mrg01	45	Others
avgbs_24036	0	1	Mrg01	45	Others
avgbs_2411.1	0	1	Mrg01	45	TL-haplotype
avgbs_2411.1.6	0	1	Mrg01	45	GBS-SNP
avgbs_243132	0	1	Mrg01	45	Others
avgbs_244734.1	0	1	Mrg01	45	TL-haplotype
avgbs_244734.1.41	0	1	Mrg01	45	GBS-SNP
avgbs_27984	0	1	Mrg01	45	Others
avgbs_27985	0	1	Mrg01	45	Others
avgbs_4343	0	1	Mrg01	45	Others
avgbs_4488.1	0	1	Mrg01	45	TL-haplotype
avgbs_4488.1.14	0	1	Mrg01	45	GBS-SNP
avgbs_4751	0	1	Mrg01	45	Others
avgbs_49502	0	1	Mrg01	45	Others
avgbs_50263.1	0	1	Mrg01	45	TL-haplotype
avgbs_50263.1.63	0	1	Mrg01	45	GBS-SNP
avgbs_52028	0	1	Mrg01	45	Others
avgbs_56770	0	1	Mrg01	45	Others
avgbs_62581	0	1	Mrg01	45	Others
avgbs_68937	0	1	Mrg01	45	Others
avgbs_69289	0	1	Mrg01	45	Others
avgbs_69756.1	0	1	Mrg01	45	TL-haplotype
avgbs_69756.1.13	0	1	Mrg01	45	GBS-SNP
avgbs_7020	0	1	Mrg01	45	Others
avgbs_75138	0	1	Mrg01	45	Others
avgbs_76528	0	1	Mrg01	45	Others
avgbs_78741.1	0	1	Mrg01	45	TL-haplotype
avgbs_78741.1.19	0	1	Mrg01	45	GBS-SNP
avgbs_79541.1	0	1	Mrg01	45	TL-haplotype
avgbs_79541.1.38	0	1	Mrg01	45	GBS-SNP
avgbs_83026	0	1	Mrg01	45	Others
avgbs_86697	1	1	Mrg01	45	Others
avgbs_89509	0	1	Mrg01	45	Others
avgbs_91084	0	1	Mrg01	45	Others
avgbs_9848.1	0	1	Mrg01	45	TL-haplotype
avgbs_9848.1.17	0	1	Mrg01	45	GBS-SNP
avgbs_cluster_11623.1	0	1	Mrg01	45	TL-haplotype
avgbs_cluster_11623.1.9	0	1	Mrg01	45	GBS-SNP
avgbs_cluster_1774.1	0	1	Mrg01	45	TL-haplotype
avgbs_cluster_1774.1.10	0	1	Mrg01	45	GBS-SNP
avgbs_cluster_1774.1.32	0	1	Mrg01	45	GBS-SNP
avgbs_cluster_1774.1.63	0	1	Mrg01	45	GBS-SNP
avgbs_cluster_19251.1	0	1	Mrg01	45	TL-haplotype
avgbs_cluster_19251.1.15	0	1	Mrg01	45	GBS-SNP
avgbs_cluster_19251.1.27	0	1	Mrg01	45	GBS-SNP
avgbs_cluster_19251.1.42	0	1	Mrg01	45	GBS-SNP
avgbs_cluster_23353.1	0	1	Mrg01	45	TL-haplotype
avgbs_cluster_23353.1.8	0	1	Mrg01	45	GBS-SNP
avgbs_cluster_27849.1	0	1	Mrg01	45	TL-haplotype
avgbs_cluster_27849.1.30	0	1	Mrg01	45	GBS-SNP
avgbs_cluster_28335.1	0	1	Mrg01	45	TL-haplotype
avgbs_cluster_28335.1.60	0	1	Mrg01	45	GBS-SNP
avgbs_cluster_35162.1	0	1	Mrg01	45	TL-haplotype
avgbs_cluster_35162.1.62	0	1	Mrg01	45	GBS-SNP
avgbs_cluster_36449.1	0	1	Mrg01	45	TL-haplotype
avgbs_cluster_36449.1.37	0	1	Mrg01	45	GBS-SNP
avgbs_cluster_37826.1	0	1	Mrg01	45	TL-haplotype
avgbs_cluster_37826.1.26	0	1	Mrg01	45	GBS-SNP
avgbs_cluster_38169.1	0	1	Mrg01	45	TL-haplotype
avgbs_cluster_38169.1.41	0	1	Mrg01	45	GBS-SNP
avgbs_cluster_40033.1.28	0	1	Mrg01	45	GBS-SNP
avgbs_cluster_40772.1	0	1	Mrg01	45	TL-haplotype
avgbs_cluster_40772.1.17	0	1	Mrg01	45	GBS-SNP
avgbs_cluster_41571.1	0	1	Mrg01	45	TL-haplotype
avgbs_cluster_41571.1.52	0	1	Mrg01	45	GBS-SNP
avgbs_cluster_44122.1	0	1	Mrg01	45	TL-haplotype
avgbs_cluster_44122.1.41	0	1	Mrg01	45	GBS-SNP
avgbs_cluster_59246.1	0	1	Mrg01	45	TL-haplotype
avgbs_cluster_59246.1.30	0	1	Mrg01	45	GBS-SNP
avgbs_cluster_59246.1.47	0	1	Mrg01	45	GBS-SNP
avgbs_cluster_622.1	0	1	Mrg01	45	TL-haplotype
avgbs_cluster_622.1.13	0	1	Mrg01	45	GBS-SNP
avgbs_cluster_9248.1	0	1	Mrg01	45	TL-haplotype
avgbs_cluster_9248.1.31	0	1	Mrg01	45	GBS-SNP
avgbs_cluster_9248.1.40	0	1	Mrg01	45	GBS-SNP
avgbs2_110922.2	0	1	Mrg01	45	TL-haplotype
avgbs2_110922.2.29	0	1	Mrg01	45	GBS-SNP
avgbs2_134777.1	0	1	Mrg01	45	TL-haplotype
avgbs2_134777.1.60	0	1	Mrg01	45	GBS-SNP
avgbs2_168370.1	0	1	Mrg01	45	TL-haplotype
avgbs2_168370.1.47	0	1	Mrg01	45	GBS-SNP
avgbs2_168389.1	0	1	Mrg01	45	TL-haplotype
avgbs2_168389.1.38	0	1	Mrg01	45	GBS-SNP
avgbs2_17624.1	0	1	Mrg01	45	TL-haplotype
avgbs2_17624.1.23	0	1	Mrg01	45	GBS-SNP
avgbs2_17624.1.47	0	1	Mrg01	45	GBS-SNP
avgbs2_178552.1	0	1	Mrg01	45	TL-haplotype
avgbs2_178552.1.37	0	1	Mrg01	45	GBS-SNP
avgbs2_185116.1	0	1	Mrg01	45	TL-haplotype
avgbs2_185116.1.26	0	1	Mrg01	45	GBS-SNP
avgbs2_186674.1	0	1	Mrg01	45	TL-haplotype
avgbs2_186674.1.41	0	1	Mrg01	45	GBS-SNP
avgbs2_187828.1	0	1	Mrg01	45	TL-haplotype
avgbs2_187828.1.21	0	1	Mrg01	45	GBS-SNP
avgbs2_187828.1.49	0	1	Mrg01	45	GBS-SNP
avgbs2_187828.1.56	0	1	Mrg01	45	GBS-SNP
avgbs2_192390.1	0	1	Mrg01	45	TL-haplotype
avgbs2_192390.1.27	0	1	Mrg01	45	GBS-SNP
avgbs2_192390.1.41	0	1	Mrg01	45	GBS-SNP
avgbs2_199456.1	0	1	Mrg01	45	TL-haplotype
avgbs2_199456.1.17	0	1	Mrg01	45	GBS-SNP
avgbs2_22825.1	0	1	Mrg01	45	TL-haplotype
avgbs2_22825.1.45	0	1	Mrg01	45	GBS-SNP
avgbs2_22825.1.7	0	1	Mrg01	45	GBS-SNP
avgbs2_2423.1	0	1	Mrg01	45	TL-haplotype
avgbs2_2423.1.13	0	1	Mrg01	45	GBS-SNP
avgbs2_48882.1.40	0	1	Mrg01	45	GBS-SNP
avgbs2_62140.1	0	1	Mrg01	45	TL-haplotype
avgbs2_62140.1.58	0	1	Mrg01	45	GBS-SNP
avgbs2_77077.1	0	1	Mrg01	45	TL-haplotype
avgbs2_77077.1.30	0	1	Mrg01	45	GBS-SNP
avgbs2_77077.1.47	0	1	Mrg01	45	GBS-SNP
avgbs2_80453.1	0	1	Mrg01	45	TL-haplotype
avgbs2_80453.1.18	0	1	Mrg01	45	GBS-SNP
avgbs2_80453.1.26	0	1	Mrg01	45	GBS-SNP
avgbs2_80453.1.28	0	1	Mrg01	45	GBS-SNP
avgbs2_91555.1	0	1	Mrg01	45	TL-haplotype
avgbs2_91555.1.15	0	1	Mrg01	45	GBS-SNP
avgbs2_91555.1.27	0	1	Mrg01	45	GBS-SNP
avgbs2_91555.1.42	0	1	Mrg01	45	GBS-SNP
GMI_DS_LB_6884	0	1	Mrg01	45	Others
GMI_ES_CC7554_279	0	1	Mrg01	45	Others
GMI_ES01_c11126_277	0	1	Mrg01	45	Others
GMI_ES01_c11975_322	1	1	Mrg01	45	Others
GMI_ES01_c9205_212	0	1	Mrg01	45	Others
GMI_ES02_c16428_446	1	1	Mrg01	45	Others
GMI_ES02_c28204_255	1	1	Mrg01	45	Others
GMI_ES03_c17348_240	1	1	Mrg01	45	Others
GMI_ES05_c27680_103	0	1	Mrg01	45	Others
GMI_ES14_c6413_414	0	1	Mrg01	45	Others
GMI_ES15_c12436_395	0	1	Mrg01	45	Others
GMI_ES15_c12600_230	1	1	Mrg01	45	Others
GMI_ES15_c20302_110	0	1	Mrg01	45	Others
GMI_ES15_c2810_658	0	1	Mrg01	45	Others
GMI_ES15_c3159_412	0	1	Mrg01	45	Others
GMI_ES15_c8706_404	1	1	Mrg01	45	Others
GMI_ES17_c2214_74	0	1	Mrg01	45	Others
GMI_ES17_c7471_244	0	1	Mrg01	45	Others
GMI_ES22_c897_678	0	1	Mrg01	45	Others
GMI_GBS_44600	1	1	Mrg01	45	Others
avgbs_114915	1	1	Mrg01	45.1	Others
avgbs_115374	1	1	Mrg01	45.1	Others
avgbs_124482.1	0	1	Mrg01	45.1	TL-haplotype
avgbs_124482.1.56	0	1	Mrg01	45.1	GBS-SNP
avgbs_125193.1	0	1	Mrg01	45.1	TL-haplotype
avgbs_125193.1.53	0	1	Mrg01	45.1	GBS-SNP
avgbs_202839.1	0	1	Mrg01	45.1	TL-haplotype
avgbs_202839.1.26	0	1	Mrg01	45.1	GBS-SNP
avgbs_96467.1	0	1	Mrg01	45.1	TL-haplotype
avgbs_96467.1.43	0	1	Mrg01	45.1	GBS-SNP
avgbs_cluster_23089.2	0	1	Mrg01	45.1	TL-haplotype
avgbs_cluster_23089.2.31	0	1	Mrg01	45.1	GBS-SNP
avgbs_cluster_32104.1	0	1	Mrg01	45.1	TL-haplotype
avgbs_cluster_32104.1.6	0	1	Mrg01	45.1	GBS-SNP
avgbs2_108012.2	0	1	Mrg01	45.1	TL-haplotype
avgbs2_108012.2.31	0	1	Mrg01	45.1	GBS-SNP
avgbs2_115771.1	0	1	Mrg01	45.1	TL-haplotype
avgbs2_115771.1.6	0	1	Mrg01	45.1	GBS-SNP
avgbs2_121334.1.18	0	1	Mrg01	45.1	GBS-SNP
avgbs2_121334.1.23	0	1	Mrg01	45.1	GBS-SNP
avgbs2_121334.1.28	0	1	Mrg01	45.1	GBS-SNP
avgbs2_153550.1	0	1	Mrg01	45.1	TL-haplotype
avgbs2_153550.1.43	0	1	Mrg01	45.1	GBS-SNP
avgbs2_166388.1	0	1	Mrg01	45.1	TL-haplotype
avgbs2_166388.1.41	0	1	Mrg01	45.1	GBS-SNP
avgbs2_166388.1.44	0	1	Mrg01	45.1	GBS-SNP
avgbs2_166388.1.45	0	1	Mrg01	45.1	GBS-SNP
avgbs2_87527.1	0	1	Mrg01	45.1	TL-haplotype
avgbs2_87527.1.10	0	1	Mrg01	45.1	GBS-SNP
avgbs2_94636.1	0	1	Mrg01	45.1	TL-haplotype
avgbs2_94636.1.42	0	1	Mrg01	45.1	GBS-SNP
avgbs2_94636.1.45	0	1	Mrg01	45.1	GBS-SNP
GMI_ES01_c8245_248	1	1	Mrg01	45.1	Others
GMI_ES01_lrc8457_64	1	1	Mrg01	45.1	Others
GMI_ES05_c1496_576	1	1	Mrg01	45.1	Others
GMI_ES14_c3259_336	1	1	Mrg01	45.1	Others
GMI_ES14_c7506_170	1	1	Mrg01	45.1	Others
GMI_ES15_c5451_344	1	1	Mrg01	45.1	Others
GMI_ES17_c11159_504	1	1	Mrg01	45.1	Others
GMI_ES17_c7344_411	1	1	Mrg01	45.1	Others
UMN295C	0	1	Mrg01	45.4	Others
AB02.275	0	1	Mrg01	45.7	Others
avgbs_10711	0	1	Mrg01	45.7	Others
avgbs_117268	0	1	Mrg01	45.7	Others
avgbs_117269	0	1	Mrg01	45.7	Others
CDO618B	0	1	Mrg01	45.7	Others
GMI_ES02_c37327_588	1	1	Mrg01	45.7	Others
GMI_ES05_c13239_749	1	1	Mrg01	45.7	Others
UMN106	0	1	Mrg01	45.7	Others
GMI_ES05_c13239_451	1	1	Mrg01	45.9	Others
avgbs_120172	1	1	Mrg01	46.3	Others
avgbs_200192	1	1	Mrg01	46.3	Others
avgbs_63478	1	1	Mrg01	46.3	Others
avgbs_79222	0	1	Mrg01	46.3	Others
avgbs_8935	1	1	Mrg01	46.3	Others
avgbs_cluster_11872.1	0	1	Mrg01	46.3	TL-haplotype
avgbs_cluster_11872.1.60	0	1	Mrg01	46.3	GBS-SNP
avgbs_cluster_12158.1	0	1	Mrg01	46.3	TL-haplotype
avgbs_cluster_12158.1.13	0	1	Mrg01	46.3	GBS-SNP
avgbs_cluster_20791.1.20	0	1	Mrg01	46.3	GBS-SNP
avgbs_cluster_23074.1	0	1	Mrg01	46.3	TL-haplotype
avgbs_cluster_23074.1.57	0	1	Mrg01	46.3	GBS-SNP
avgbs_cluster_3017.1	0	1	Mrg01	46.3	TL-haplotype
avgbs_cluster_3017.1.34	0	1	Mrg01	46.3	GBS-SNP
avgbs_cluster_38499.1	0	1	Mrg01	46.3	TL-haplotype
avgbs_cluster_38499.1.29	0	1	Mrg01	46.3	GBS-SNP
avgbs_cluster_8593.1	0	1	Mrg01	46.3	TL-haplotype
avgbs_cluster_8593.1.33	0	1	Mrg01	46.3	GBS-SNP
avgbs_cluster_9384.1	0	1	Mrg01	46.3	TL-haplotype
avgbs_cluster_9384.1.45	0	1	Mrg01	46.3	GBS-SNP
avgbs2_107954.1	0	1	Mrg01	46.3	TL-haplotype
avgbs2_107954.1.57	0	1	Mrg01	46.3	GBS-SNP
avgbs2_61976.1	0	1	Mrg01	46.3	TL-haplotype
avgbs2_61976.1.13	0	1	Mrg01	46.3	GBS-SNP
avgbs2_98412.1.20	0	1	Mrg01	46.3	GBS-SNP
GMI_ES01_c11753_732	1	1	Mrg01	46.3	Others
GMI_ES02_c2693_341	1	1	Mrg01	46.3	Others
GMI_ES03_c1189_805	1	1	Mrg01	46.3	Others
GMI_ES14_c1473_596	1	1	Mrg01	46.3	Others
GMI_GBS_89713	1	1	Mrg01	46.3	Others
avgbs_207634.1	0	1	Mrg01	46.4	TL-haplotype
avgbs_207634.1.38	0	1	Mrg01	46.4	GBS-SNP
avgbs_2348	0	1	Mrg01	46.4	Others
avgbs_cluster_37439.1.39	0	1	Mrg01	46.4	GBS-SNP
avgbs2_183154.1.39	0	1	Mrg01	46.4	GBS-SNP
GMI_ES15_c3159_549	1	1	Mrg01	46.4	Others
GMI_ES01_c9170_468	1	1	Mrg01	46.5	Others
avgbs_8080	0	1	Mrg01	46.6	Others
avgbs_94649	0	1	Mrg01	46.7	Others
avgbs_65529	0	1	Mrg01	46.8	Others
avgbs_96757	0	1	Mrg01	46.8	Others
avgbs_cluster_31778.1	0	1	Mrg01	46.8	TL-haplotype
avgbs_cluster_31778.1.10	0	1	Mrg01	46.8	GBS-SNP
avgbs2_164403.1	0	1	Mrg01	46.8	TL-haplotype
avgbs2_164403.1.10	0	1	Mrg01	46.8	GBS-SNP
avgbs_231481	1	1	Mrg01	46.9	Others
avgbs_67348	1	1	Mrg01	46.9	Others
avgbs_cluster_22023.1	0	1	Mrg01	46.9	TL-haplotype
avgbs_cluster_22023.1.14	0	1	Mrg01	46.9	GBS-SNP
avgbs_cluster_22023.1.29	0	1	Mrg01	46.9	GBS-SNP
avgbs_cluster_25618.1	0	1	Mrg01	46.9	TL-haplotype
avgbs_cluster_25618.1.19	0	1	Mrg01	46.9	GBS-SNP
avgbs_cluster_43828.1	0	1	Mrg01	46.9	TL-haplotype
avgbs_cluster_43828.1.8	0	1	Mrg01	46.9	GBS-SNP
avgbs2_103434.1	0	1	Mrg01	46.9	TL-haplotype
avgbs2_103434.1.14	0	1	Mrg01	46.9	GBS-SNP
avgbs2_103434.1.29	0	1	Mrg01	46.9	GBS-SNP
avgbs2_119908.1	0	1	Mrg01	46.9	TL-haplotype
avgbs2_119908.1.19	0	1	Mrg01	46.9	GBS-SNP
GMI_ES02_c5349_550	1	1	Mrg01	46.9	Others
avgbs_cluster_26640.1	0	1	Mrg01	47.2	TL-haplotype
avgbs_cluster_26640.1.27	0	1	Mrg01	47.2	GBS-SNP
avgbs2_125047.1	0	1	Mrg01	47.2	TL-haplotype
avgbs2_125047.1.27	0	1	Mrg01	47.2	GBS-SNP
avgbs_101044	0	1	Mrg01	47.3	Others
avgbs_118906	0	1	Mrg01	47.3	Others
avgbs_108043	0	1	Mrg01	47.7	Others
avgbs_31855	0	1	Mrg01	48.1	Others
avgbs_31855.1	0	1	Mrg01	48.1	TL-haplotype
avgbs_31855.1.15	0	1	Mrg01	48.1	GBS-SNP
avgbs2_200360.1	0	1	Mrg01	48.1	TL-haplotype
avgbs2_200360.1.15	0	1	Mrg01	48.1	GBS-SNP
avgbs2_200360.1.34	0	1	Mrg01	48.1	GBS-SNP
avgbs2_200360.1.61	0	1	Mrg01	48.1	GBS-SNP
GMI_ES17_c1500_796	0	1	Mrg01	48.1	Others
avgbs_107806	1	1	Mrg01	48.7	Others
avgbs_107806.1	0	1	Mrg01	48.7	TL-haplotype
avgbs_107806.1.50	0	1	Mrg01	48.7	GBS-SNP
avgbs_229187	0	1	Mrg01	48.7	Others
avgbs_25926	1	1	Mrg01	48.7	Others
avgbs_cluster_15652.3	0	1	Mrg01	48.7	TL-haplotype
avgbs_cluster_15652.3.24	0	1	Mrg01	48.7	GBS-SNP
avgbs2_75580.4	0	1	Mrg01	48.7	TL-haplotype
avgbs2_75580.4.24	0	1	Mrg01	48.7	GBS-SNP
avgbs_121869	1	1	Mrg01	49.7	Others
avgbs_121869.1	0	1	Mrg01	49.7	TL-haplotype
avgbs_121869.1.11	0	1	Mrg01	49.7	GBS-SNP
avgbs_200392	1	1	Mrg01	49.7	Others
avgbs_206040	1	1	Mrg01	49.7	Others
avgbs_223993	1	1	Mrg01	49.7	Others
avgbs_31879	0	1	Mrg01	49.7	Others
avgbs_31879.1	0	1	Mrg01	49.7	TL-haplotype
avgbs_31879.1.48	0	1	Mrg01	49.7	GBS-SNP
avgbs_39844	1	1	Mrg01	49.7	Others
avgbs_53565	1	1	Mrg01	49.7	Others
avgbs_56598	0	1	Mrg01	49.7	Others
avgbs_60053	1	1	Mrg01	49.7	Others
avgbs_cluster_13011.1	0	1	Mrg01	49.7	TL-haplotype
avgbs_cluster_13011.1.19	0	1	Mrg01	49.7	GBS-SNP
avgbs_cluster_19614.1	0	1	Mrg01	49.7	TL-haplotype
avgbs_cluster_19614.1.10	0	1	Mrg01	49.7	GBS-SNP
avgbs_cluster_21456.1	0	1	Mrg01	49.7	TL-haplotype
avgbs_cluster_21456.1.28	0	1	Mrg01	49.7	GBS-SNP
avgbs_cluster_6379.1.42	0	1	Mrg01	49.7	GBS-SNP
avgbs2_35710.1.42	0	1	Mrg01	49.7	GBS-SNP
GMI_DS_CC892_260	1	1	Mrg01	49.7	Others
GMI_DS_LB_10566	1	1	Mrg01	49.7	Others
GMI_ES14_c5760_243	1	1	Mrg01	49.7	Others
GMI_ES15_c1937_496	1	1	Mrg01	49.7	Others
GMI_ES15_c8970_315	1	1	Mrg01	49.7	Others
GMI_ES17_c19902_421	1	1	Mrg01	49.7	Others
GMI_GBS_19478	1	1	Mrg01	49.7	Others
UMN815A	1	1	Mrg01	49.7	Others
avgbs_67981	0	1	Mrg01	50	Others
avgbs_72921	0	1	Mrg01	50	Others
avgbs_cluster_6963.1	0	1	Mrg01	50	TL-haplotype
avgbs_cluster_6963.1.25	0	1	Mrg01	50	GBS-SNP
avgbs2_38769.1	0	1	Mrg01	50	TL-haplotype
avgbs2_38769.1.25	0	1	Mrg01	50	GBS-SNP
avgbs_106267	0	1	Mrg01	50.1	Others
avgbs_10913	0	1	Mrg01	50.1	Others
avgbs_115453	0	1	Mrg01	50.1	Others
avgbs_228940	0	1	Mrg01	50.1	Others
avgbs_6K_89713	0	1	Mrg01	50.1	Others
avgbs_70904	0	1	Mrg01	50.1	Others
avgbs_79506	0	1	Mrg01	50.1	Others
avgbs_96004	0	1	Mrg01	50.1	Others
avgbs_98194	0	1	Mrg01	50.1	Others
avgbs_98194.1	0	1	Mrg01	50.1	TL-haplotype
avgbs_98194.1.6	0	1	Mrg01	50.1	GBS-SNP
avgbs_cluster_16389.1	0	1	Mrg01	50.1	TL-haplotype
avgbs_cluster_16389.1.41	0	1	Mrg01	50.1	GBS-SNP
avgbs_cluster_29265.1	0	1	Mrg01	50.1	TL-haplotype
avgbs_cluster_29265.1.36	0	1	Mrg01	50.1	GBS-SNP
avgbs_cluster_4789.1	0	1	Mrg01	50.1	TL-haplotype
avgbs_cluster_4789.1.60	0	1	Mrg01	50.1	GBS-SNP
avgbs2_139482.1	0	1	Mrg01	50.1	TL-haplotype
avgbs2_139482.1.36	0	1	Mrg01	50.1	GBS-SNP
avgbs2_17739.1	0	1	Mrg01	50.1	TL-haplotype
avgbs2_17739.1.17	0	1	Mrg01	50.1	GBS-SNP
avgbs2_17739.1.34	0	1	Mrg01	50.1	GBS-SNP
avgbs2_17739.1.39	0	1	Mrg01	50.1	GBS-SNP
avgbs2_34913.1	0	1	Mrg01	50.1	TL-haplotype
avgbs2_34913.1.60	0	1	Mrg01	50.1	GBS-SNP
avgbs2_34913.1.61	0	1	Mrg01	50.1	GBS-SNP
avgbs_108886	0	1	Mrg01	50.2	Others
avgbs_200316	0	1	Mrg01	50.2	Others
avgbs_4488	0	1	Mrg01	50.2	Others
avgbs_cluster_19632.1	0	1	Mrg01	50.2	TL-haplotype
avgbs_cluster_19632.1.17	0	1	Mrg01	50.2	GBS-SNP
avgbs2_93263.1	0	1	Mrg01	50.2	TL-haplotype
avgbs2_93263.1.17	0	1	Mrg01	50.2	GBS-SNP
avgbs_19470	0	1	Mrg01	50.3	Others
avgbs_cluster_11400.2	0	1	Mrg01	50.3	TL-haplotype
avgbs_cluster_11400.2.45	0	1	Mrg01	50.3	GBS-SNP
avgbs_cluster_6538.2	0	1	Mrg01	50.3	TL-haplotype
avgbs_cluster_6538.2.6	0	1	Mrg01	50.3	GBS-SNP
avgbs2_36598.2	0	1	Mrg01	50.3	TL-haplotype
avgbs2_36598.2.6	0	1	Mrg01	50.3	GBS-SNP
avgbs2_58834.2	0	1	Mrg01	50.3	TL-haplotype
avgbs2_58834.2.45	0	1	Mrg01	50.3	GBS-SNP
avgbs_200316.1	0	1	Mrg01	50.4	TL-haplotype
avgbs_200316.1.38	0	1	Mrg01	50.4	GBS-SNP
avgbs_79506.1	0	1	Mrg01	50.4	TL-haplotype
avgbs_79506.1.47	0	1	Mrg01	50.4	GBS-SNP
avgbs_83347	0	1	Mrg01	50.4	Others
avgbs_83739	1	1	Mrg01	50.4	Others
avgbs_83739.1	0	1	Mrg01	50.4	TL-haplotype
avgbs_83739.1.14	0	1	Mrg01	50.4	GBS-SNP
avgbs_cluster_10096.1	0	1	Mrg01	50.4	TL-haplotype
avgbs_cluster_10096.1.33	0	1	Mrg01	50.4	GBS-SNP
avgbs_cluster_40222.1	0	1	Mrg01	50.4	TL-haplotype
avgbs_cluster_40222.1.53	0	1	Mrg01	50.4	GBS-SNP
avgbs2_121334.1	0	1	Mrg01	50.4	TL-haplotype
avgbs2_121334.1.47	0	1	Mrg01	50.4	GBS-SNP
avgbs2_129331.1	0	1	Mrg01	50.4	TL-haplotype
avgbs2_129331.1.14	0	1	Mrg01	50.4	GBS-SNP
avgbs2_197206.1	0	1	Mrg01	50.4	TL-haplotype
avgbs2_197206.1.53	0	1	Mrg01	50.4	GBS-SNP
avgbs2_52606.1	0	1	Mrg01	50.4	TL-haplotype
avgbs2_52606.1.33	0	1	Mrg01	50.4	GBS-SNP
D_contig57728_69	0	1	Mrg01	50.4	Others
GMI_ES03_c1395_503	1	1	Mrg01	50.4	Others
GMI_ES17_c12009_600	1	1	Mrg01	50.4	Others
GMI_ES17_c1482_118	1	1	Mrg01	50.4	Others
avgbs_cluster_8247.1	0	1	Mrg01	50.5	TL-haplotype
avgbs_cluster_8247.1.57	0	1	Mrg01	50.5	GBS-SNP
avgbs_cluster_8247.1.59	0	1	Mrg01	50.5	GBS-SNP
avgbs_108473	0	1	Mrg01	50.6	Others
avgbs_14408	0	1	Mrg01	50.6	Others
avgbs_19048	0	1	Mrg01	50.6	Others
avgbs_26873	0	1	Mrg01	50.6	Others
avgbs_26873.1	0	1	Mrg01	50.6	TL-haplotype
avgbs_26873.1.25	0	1	Mrg01	50.6	GBS-SNP
avgbs_309230	0	1	Mrg01	50.6	Others
avgbs_309230.1	0	1	Mrg01	50.6	TL-haplotype
avgbs_309230.1.21	0	1	Mrg01	50.6	GBS-SNP
avgbs_49247.1	0	1	Mrg01	50.6	TL-haplotype
avgbs_49247.1.43	0	1	Mrg01	50.6	GBS-SNP
avgbs_67816	0	1	Mrg01	50.6	Others
avgbs_7632	0	1	Mrg01	50.6	Others
avgbs_7632.1	0	1	Mrg01	50.6	TL-haplotype
avgbs_7632.1.7	0	1	Mrg01	50.6	GBS-SNP
avgbs_cluster_30288.1	0	1	Mrg01	50.6	TL-haplotype
avgbs_cluster_30288.1.14	0	1	Mrg01	50.6	GBS-SNP
avgbs_cluster_31392.1	0	1	Mrg01	50.6	TL-haplotype
avgbs_cluster_31392.1.54	0	1	Mrg01	50.6	GBS-SNP
avgbs_cluster_38888.2	0	1	Mrg01	50.6	TL-haplotype
avgbs_cluster_38888.2.13	0	1	Mrg01	50.6	GBS-SNP
avgbs_cluster_38888.2.18	0	1	Mrg01	50.6	GBS-SNP
avgbs_cluster_38888.2.43	0	1	Mrg01	50.6	GBS-SNP
avgbs_cluster_38888.2.47	0	1	Mrg01	50.6	GBS-SNP
avgbs_cluster_38888.2.49	0	1	Mrg01	50.6	GBS-SNP
avgbs_cluster_40033.1	0	1	Mrg01	50.6	TL-haplotype
avgbs_cluster_747.1	0	1	Mrg01	50.6	TL-haplotype
avgbs_cluster_747.1.28	0	1	Mrg01	50.6	GBS-SNP
avgbs_cluster_9998.1	0	1	Mrg01	50.6	TL-haplotype
avgbs_cluster_9998.1.6	0	1	Mrg01	50.6	GBS-SNP
avgbs_cluster_9998.1.7	0	1	Mrg01	50.6	GBS-SNP
avgbs2_152133.1	0	1	Mrg01	50.6	TL-haplotype
avgbs2_152133.1.54	0	1	Mrg01	50.6	GBS-SNP
avgbs2_190705.2	0	1	Mrg01	50.6	TL-haplotype
avgbs2_190705.2.13	0	1	Mrg01	50.6	GBS-SNP
avgbs2_190705.2.18	0	1	Mrg01	50.6	GBS-SNP
avgbs2_190705.2.43	0	1	Mrg01	50.6	GBS-SNP
avgbs2_190705.2.47	0	1	Mrg01	50.6	GBS-SNP
avgbs2_190705.2.49	0	1	Mrg01	50.6	GBS-SNP
avgbs2_31012.1	0	1	Mrg01	50.6	TL-haplotype
avgbs2_31012.1.29	0	1	Mrg01	50.6	GBS-SNP
avgbs2_84146.1	0	1	Mrg01	50.6	TL-haplotype
avgbs2_84146.1.21	0	1	Mrg01	50.6	GBS-SNP
avgbs_100130	0	1	Mrg01	50.7	Others
avgbs_108574	0	1	Mrg01	50.7	Others
avgbs_112697	0	1	Mrg01	50.7	Others
avgbs_124025	0	1	Mrg01	50.7	Others
avgbs_17506	0	1	Mrg01	50.7	Others
avgbs_21719	0	1	Mrg01	50.7	Others
avgbs_245037	0	1	Mrg01	50.7	Others
avgbs_3211	0	1	Mrg01	50.7	Others
avgbs_3211.1	0	1	Mrg01	50.7	TL-haplotype
avgbs_3211.1.63	0	1	Mrg01	50.7	GBS-SNP
avgbs_33849	0	1	Mrg01	50.7	Others
avgbs_404269	0	1	Mrg01	50.7	Others
avgbs_404269.1	0	1	Mrg01	50.7	TL-haplotype
avgbs_404269.1.51	0	1	Mrg01	50.7	GBS-SNP
avgbs_40825	0	1	Mrg01	50.7	Others
avgbs_40825.1	0	1	Mrg01	50.7	TL-haplotype
avgbs_40825.1.54	0	1	Mrg01	50.7	GBS-SNP
avgbs_44176	0	1	Mrg01	50.7	Others
avgbs_47533	0	1	Mrg01	50.7	Others
avgbs_49247	0	1	Mrg01	50.7	Others
avgbs_78208.1	0	1	Mrg01	50.7	TL-haplotype
avgbs_78208.1.20	0	1	Mrg01	50.7	GBS-SNP
avgbs_87204	0	1	Mrg01	50.7	Others
avgbs_87606	0	1	Mrg01	50.7	Others
avgbs_87606.1	0	1	Mrg01	50.7	TL-haplotype
avgbs_87606.1.28	0	1	Mrg01	50.7	GBS-SNP
avgbs_cluster_11736.1	0	1	Mrg01	50.7	TL-haplotype
avgbs_cluster_11736.1.15	0	1	Mrg01	50.7	GBS-SNP
avgbs_cluster_19027.1	0	1	Mrg01	50.7	TL-haplotype
avgbs_cluster_19027.1.50	0	1	Mrg01	50.7	GBS-SNP
avgbs_cluster_21149.1	0	1	Mrg01	50.7	TL-haplotype
avgbs_cluster_21149.1.59	0	1	Mrg01	50.7	GBS-SNP
avgbs_cluster_22649.1	0	1	Mrg01	50.7	TL-haplotype
avgbs_cluster_22649.1.41	0	1	Mrg01	50.7	GBS-SNP
avgbs_cluster_22649.1.50	0	1	Mrg01	50.7	GBS-SNP
avgbs_cluster_25615.1	0	1	Mrg01	50.7	TL-haplotype
avgbs_cluster_25615.1.45	0	1	Mrg01	50.7	GBS-SNP
avgbs_cluster_25615.1.47	0	1	Mrg01	50.7	GBS-SNP
avgbs_cluster_26758.1	0	1	Mrg01	50.7	TL-haplotype
avgbs_cluster_26758.1.24	0	1	Mrg01	50.7	GBS-SNP
avgbs_cluster_26758.1.8	0	1	Mrg01	50.7	GBS-SNP
avgbs_cluster_28275.1	0	1	Mrg01	50.7	TL-haplotype
avgbs_cluster_28275.1.43	0	1	Mrg01	50.7	GBS-SNP
avgbs_cluster_30750.1	0	1	Mrg01	50.7	TL-haplotype
avgbs_cluster_30750.1.29	0	1	Mrg01	50.7	GBS-SNP
avgbs_cluster_30750.1.42	0	1	Mrg01	50.7	GBS-SNP
avgbs_cluster_34455.1	0	1	Mrg01	50.7	TL-haplotype
avgbs_cluster_34455.1.28	0	1	Mrg01	50.7	GBS-SNP
avgbs_cluster_37371.1	0	1	Mrg01	50.7	TL-haplotype
avgbs_cluster_37371.1.50	0	1	Mrg01	50.7	GBS-SNP
avgbs_cluster_37371.1.54	0	1	Mrg01	50.7	GBS-SNP
avgbs_cluster_37918.1	0	1	Mrg01	50.7	TL-haplotype
avgbs_cluster_37918.1.44	0	1	Mrg01	50.7	GBS-SNP
avgbs_cluster_37918.1.64	0	1	Mrg01	50.7	GBS-SNP
avgbs_cluster_38888.1	0	1	Mrg01	50.7	TL-haplotype
avgbs_cluster_38888.1.49	0	1	Mrg01	50.7	GBS-SNP
avgbs_cluster_40033.1.11	0	1	Mrg01	50.7	GBS-SNP
avgbs_cluster_40848.1	0	1	Mrg01	50.7	TL-haplotype
avgbs_cluster_40848.1.24	0	1	Mrg01	50.7	GBS-SNP
avgbs_cluster_40848.1.28	0	1	Mrg01	50.7	GBS-SNP
avgbs_cluster_52480.1	0	1	Mrg01	50.7	TL-haplotype
avgbs_cluster_52480.1.22	0	1	Mrg01	50.7	GBS-SNP
avgbs_cluster_52480.1.8	0	1	Mrg01	50.7	GBS-SNP
avgbs2_122118.1	0	1	Mrg01	50.7	TL-haplotype
avgbs2_122118.1.22	0	1	Mrg01	50.7	GBS-SNP
avgbs2_122118.1.8	0	1	Mrg01	50.7	GBS-SNP
avgbs2_125751.1	0	1	Mrg01	50.7	TL-haplotype
avgbs2_125751.1.24	0	1	Mrg01	50.7	GBS-SNP
avgbs2_125751.1.8	0	1	Mrg01	50.7	GBS-SNP
avgbs2_168683.1	0	1	Mrg01	50.7	TL-haplotype
avgbs2_168683.1.28	0	1	Mrg01	50.7	GBS-SNP
avgbs2_182831.2	0	1	Mrg01	50.7	TL-haplotype
avgbs2_182831.2.50	0	1	Mrg01	50.7	GBS-SNP
avgbs2_182831.2.54	0	1	Mrg01	50.7	GBS-SNP
avgbs2_185583.1	0	1	Mrg01	50.7	TL-haplotype
avgbs2_185583.1.44	0	1	Mrg01	50.7	GBS-SNP
avgbs2_185583.1.64	0	1	Mrg01	50.7	GBS-SNP
avgbs2_190705.1	0	1	Mrg01	50.7	TL-haplotype
avgbs2_190705.1.49	0	1	Mrg01	50.7	GBS-SNP
avgbs2_60372.1	0	1	Mrg01	50.7	TL-haplotype
avgbs2_60372.1.15	0	1	Mrg01	50.7	GBS-SNP
avgbs2_99919.1	0	1	Mrg01	50.7	TL-haplotype
avgbs2_99919.1.59	0	1	Mrg01	50.7	GBS-SNP
avgbs_8642	0	1	Mrg01	50.8	Others
avgbs_69244.1	0	1	Mrg01	51	TL-haplotype
avgbs_69244.1.14	0	1	Mrg01	51	GBS-SNP
GMI_ES01_c22998_155	1	1	Mrg01	51	Others
GMI_ES02_c26443_296	1	1	Mrg01	51	Others
avgbs_55005	0	1	Mrg01	51.4	Others
avgbs_125086	0	1	Mrg01	51.5	Others
avgbs_91850	0	1	Mrg01	51.5	Others
avgbs_226836	0	1	Mrg01	51.6	Others
avgbs_112268	0	1	Mrg01	51.7	Others
avgbs_29268	0	1	Mrg01	51.7	Others
avgbs_31023	0	1	Mrg01	51.7	Others
avgbs_cluster_3522.1	0	1	Mrg01	51.7	TL-haplotype
avgbs_cluster_3522.1.17	0	1	Mrg01	51.7	GBS-SNP
avgbs_cluster_3522.1.36	0	1	Mrg01	51.7	GBS-SNP
avgbs_cluster_3522.1.43	0	1	Mrg01	51.7	GBS-SNP
avgbs2_18595.1	0	1	Mrg01	51.7	TL-haplotype
avgbs2_18595.1.17	0	1	Mrg01	51.7	GBS-SNP
avgbs2_18595.1.36	0	1	Mrg01	51.7	GBS-SNP
avgbs2_18595.1.43	0	1	Mrg01	51.7	GBS-SNP
ISU1774B	0	1	Mrg01	51.7	Others
avgbs_108906	0	1	Mrg01	51.8	Others
avgbs_cluster_36695.1	0	1	Mrg01	51.8	TL-haplotype
avgbs_cluster_36695.1.31	0	1	Mrg01	51.8	GBS-SNP
avgbs_cluster_36695.1.47	0	1	Mrg01	51.8	GBS-SNP
avgbs_cluster_39014.1	0	1	Mrg01	51.8	TL-haplotype
avgbs_cluster_39014.1.21	0	1	Mrg01	51.8	GBS-SNP
avgbs_104952	1	1	Mrg01	51.9	Others
avgbs_104953	1	1	Mrg01	51.9	Others
avgbs_112377	1	1	Mrg01	51.9	Others
avgbs_124125	1	1	Mrg01	51.9	Others
avgbs_19012	1	1	Mrg01	51.9	Others
avgbs_202304	1	1	Mrg01	51.9	Others
avgbs_cluster_40412.2	0	1	Mrg01	51.9	TL-haplotype
avgbs_cluster_40412.2.49	0	1	Mrg01	51.9	GBS-SNP
avgbs2_176315.1	0	1	Mrg01	51.9	TL-haplotype
avgbs2_176315.1.46	0	1	Mrg01	51.9	GBS-SNP
avgbs2_197923.2	0	1	Mrg01	51.9	TL-haplotype
avgbs2_197923.2.49	0	1	Mrg01	51.9	GBS-SNP
avgbs_cluster_38498.1	0	1	Mrg01	52.1	TL-haplotype
avgbs_cluster_38498.1.64	0	1	Mrg01	52.1	GBS-SNP
avgbs_76042	0	1	Mrg01	52.2	Others
avgbs_201762.1	0	1	Mrg01	52.4	TL-haplotype
avgbs_201762.1.27	0	1	Mrg01	52.4	GBS-SNP
avgbs_4923.1	0	1	Mrg01	52.4	TL-haplotype
avgbs_4923.1.31	0	1	Mrg01	52.4	GBS-SNP
avgbs_49653.1	0	1	Mrg01	52.4	TL-haplotype
avgbs_49653.1.46	0	1	Mrg01	52.4	GBS-SNP
avgbs_88818	1	1	Mrg01	52.4	Others
avgbs_88818.1	0	1	Mrg01	52.4	TL-haplotype
avgbs_88818.1.43	0	1	Mrg01	52.4	GBS-SNP
avgbs_cluster_18044.1	0	1	Mrg01	52.4	TL-haplotype
avgbs_cluster_18044.1.27	0	1	Mrg01	52.4	GBS-SNP
avgbs_cluster_30600.1	0	1	Mrg01	52.4	TL-haplotype
avgbs_cluster_30600.1.62	0	1	Mrg01	52.4	GBS-SNP
avgbs_cluster_30600.1.63	0	1	Mrg01	52.4	GBS-SNP
avgbs_cluster_30600.1.64	0	1	Mrg01	52.4	GBS-SNP
avgbs_cluster_5100.1	0	1	Mrg01	52.4	TL-haplotype
avgbs_cluster_5100.1.45	0	1	Mrg01	52.4	GBS-SNP
avgbs2_13303.1	0	1	Mrg01	52.4	TL-haplotype
avgbs2_13303.1.17	0	1	Mrg01	52.4	GBS-SNP
avgbs2_13303.1.50	0	1	Mrg01	52.4	GBS-SNP
avgbs2_13303.1.6	0	1	Mrg01	52.4	GBS-SNP
avgbs2_138576.1	0	1	Mrg01	52.4	TL-haplotype
avgbs2_138576.1.43	0	1	Mrg01	52.4	GBS-SNP
avgbs2_78197.1	0	1	Mrg01	52.4	TL-haplotype
avgbs2_78197.1.46	0	1	Mrg01	52.4	GBS-SNP
avgbs2_86055.1	0	1	Mrg01	52.4	TL-haplotype
avgbs2_86055.1.27	0	1	Mrg01	52.4	GBS-SNP
avgbs_cluster_15412.1	0	1	Mrg01	52.5	TL-haplotype
avgbs_cluster_15412.1.10	0	1	Mrg01	52.5	GBS-SNP
avgbs_cluster_41529.1	0	1	Mrg01	52.5	TL-haplotype
avgbs_cluster_41529.1.56	0	1	Mrg01	52.5	GBS-SNP
avgbs2_104604.1	0	1	Mrg01	52.5	TL-haplotype
avgbs2_104604.1.18	0	1	Mrg01	52.5	GBS-SNP
avgbs2_104604.1.21	0	1	Mrg01	52.5	GBS-SNP
avgbs2_104604.1.25	0	1	Mrg01	52.5	GBS-SNP
avgbs_100130.1	0	1	Mrg01	52.6	TL-haplotype
avgbs_100130.1.43	0	1	Mrg01	52.6	GBS-SNP
avgbs_110285	1	1	Mrg01	52.6	Others
avgbs_112825.1	0	1	Mrg01	52.6	TL-haplotype
avgbs_112825.1.41	0	1	Mrg01	52.6	GBS-SNP
avgbs_114531.1	0	1	Mrg01	52.6	TL-haplotype
avgbs_114531.1.16	0	1	Mrg01	52.6	GBS-SNP
avgbs_116210.1	0	1	Mrg01	52.6	TL-haplotype
avgbs_116210.1.16	0	1	Mrg01	52.6	GBS-SNP
avgbs_117216.1	0	1	Mrg01	52.6	TL-haplotype
avgbs_117216.1.57	0	1	Mrg01	52.6	GBS-SNP
avgbs_18949.1	0	1	Mrg01	52.6	TL-haplotype
avgbs_18949.1.10	0	1	Mrg01	52.6	GBS-SNP
avgbs_206757	1	1	Mrg01	52.6	Others
avgbs_2348.1	0	1	Mrg01	52.6	TL-haplotype
avgbs_2348.1.14	0	1	Mrg01	52.6	GBS-SNP
avgbs_240694.1	0	1	Mrg01	52.6	TL-haplotype
avgbs_240694.1.30	0	1	Mrg01	52.6	GBS-SNP
avgbs_261859.1	0	1	Mrg01	52.6	TL-haplotype
avgbs_261859.1.63	0	1	Mrg01	52.6	GBS-SNP
avgbs_29138.1	0	1	Mrg01	52.6	TL-haplotype
avgbs_29138.1.51	0	1	Mrg01	52.6	GBS-SNP
avgbs_6K_23519.1	0	1	Mrg01	52.6	TL-haplotype
avgbs_6K_23519.1.52	0	1	Mrg01	52.6	GBS-SNP
avgbs_72921.1	0	1	Mrg01	52.6	TL-haplotype
avgbs_72921.1.37	0	1	Mrg01	52.6	GBS-SNP
avgbs_78193.1	0	1	Mrg01	52.6	TL-haplotype
avgbs_78193.1.24	0	1	Mrg01	52.6	GBS-SNP
avgbs_846.1	0	1	Mrg01	52.6	TL-haplotype
avgbs_846.1.20	0	1	Mrg01	52.6	GBS-SNP
avgbs_86510.1	0	1	Mrg01	52.6	TL-haplotype
avgbs_86510.1.44	0	1	Mrg01	52.6	GBS-SNP
avgbs_89508	0	1	Mrg01	52.6	Others
avgbs_cluster_11384.1	0	1	Mrg01	52.6	TL-haplotype
avgbs_cluster_11384.1.7	0	1	Mrg01	52.6	GBS-SNP
avgbs_cluster_12143.1	0	1	Mrg01	52.6	TL-haplotype
avgbs_cluster_12143.1.45	0	1	Mrg01	52.6	GBS-SNP
avgbs_cluster_12220.1	0	1	Mrg01	52.6	TL-haplotype
avgbs_cluster_12220.1.54	0	1	Mrg01	52.6	GBS-SNP
avgbs_cluster_13011.1.22	0	1	Mrg01	52.6	GBS-SNP
avgbs_cluster_13609.2	0	1	Mrg01	52.6	TL-haplotype
avgbs_cluster_13609.2.59	0	1	Mrg01	52.6	GBS-SNP
avgbs_cluster_14482.1	0	1	Mrg01	52.6	TL-haplotype
avgbs_cluster_14482.1.31	0	1	Mrg01	52.6	GBS-SNP
avgbs_cluster_16935.1	0	1	Mrg01	52.6	TL-haplotype
avgbs_cluster_16935.1.7	0	1	Mrg01	52.6	GBS-SNP
avgbs_cluster_20287.1	0	1	Mrg01	52.6	TL-haplotype
avgbs_cluster_20287.1.29	0	1	Mrg01	52.6	GBS-SNP
avgbs_cluster_21148.1	0	1	Mrg01	52.6	TL-haplotype
avgbs_cluster_21148.1.49	0	1	Mrg01	52.6	GBS-SNP
avgbs_cluster_22001.1	0	1	Mrg01	52.6	TL-haplotype
avgbs_cluster_22001.1.49	0	1	Mrg01	52.6	GBS-SNP
avgbs_cluster_28099.1	0	1	Mrg01	52.6	TL-haplotype
avgbs_cluster_28099.1.30	0	1	Mrg01	52.6	GBS-SNP
avgbs_cluster_28099.1.64	0	1	Mrg01	52.6	GBS-SNP
avgbs_cluster_32537.1	0	1	Mrg01	52.6	TL-haplotype
avgbs_cluster_32537.1.23	0	1	Mrg01	52.6	GBS-SNP
avgbs_cluster_33806.1	0	1	Mrg01	52.6	TL-haplotype
avgbs_cluster_33806.1.42	0	1	Mrg01	52.6	GBS-SNP
avgbs_cluster_33806.1.51	0	1	Mrg01	52.6	GBS-SNP
avgbs_cluster_35971.1	0	1	Mrg01	52.6	TL-haplotype
avgbs_cluster_35971.1.46	0	1	Mrg01	52.6	GBS-SNP
avgbs_cluster_37637.1	0	1	Mrg01	52.6	TL-haplotype
avgbs_cluster_37637.1.25	0	1	Mrg01	52.6	GBS-SNP
avgbs_cluster_37637.1.58	0	1	Mrg01	52.6	GBS-SNP
avgbs_cluster_4139.1	0	1	Mrg01	52.6	TL-haplotype
avgbs_cluster_4139.1.57	0	1	Mrg01	52.6	GBS-SNP
avgbs_cluster_4139.1.59	0	1	Mrg01	52.6	GBS-SNP
avgbs_cluster_4139.1.61	0	1	Mrg01	52.6	GBS-SNP
avgbs_cluster_4791.1	0	1	Mrg01	52.6	TL-haplotype
avgbs_cluster_4791.1.12	0	1	Mrg01	52.6	GBS-SNP
avgbs_cluster_6256.1	0	1	Mrg01	52.6	TL-haplotype
avgbs_cluster_6256.1.43	0	1	Mrg01	52.6	GBS-SNP
avgbs_cluster_6256.1.59	0	1	Mrg01	52.6	GBS-SNP
avgbs2_107977.1	0	1	Mrg01	52.6	TL-haplotype
avgbs2_107977.1.53	0	1	Mrg01	52.6	GBS-SNP
avgbs2_107977.1.54	0	1	Mrg01	52.6	GBS-SNP
avgbs2_107977.1.57	0	1	Mrg01	52.6	GBS-SNP
avgbs2_107977.1.62	0	1	Mrg01	52.6	GBS-SNP
avgbs2_123999.1.15	0	1	Mrg01	52.6	GBS-SNP
avgbs2_134476.1	0	1	Mrg01	52.6	TL-haplotype
avgbs2_134476.1.10	0	1	Mrg01	52.6	GBS-SNP
avgbs2_134476.1.25	0	1	Mrg01	52.6	GBS-SNP
avgbs2_134476.1.43	0	1	Mrg01	52.6	GBS-SNP
avgbs2_134476.1.47	0	1	Mrg01	52.6	GBS-SNP
avgbs2_136240.1	0	1	Mrg01	52.6	TL-haplotype
avgbs2_136240.1.12	0	1	Mrg01	52.6	GBS-SNP
avgbs2_159185.1	0	1	Mrg01	52.6	TL-haplotype
avgbs2_159185.1.23	0	1	Mrg01	52.6	GBS-SNP
avgbs2_160910.1	0	1	Mrg01	52.6	TL-haplotype
avgbs2_160910.1.43	0	1	Mrg01	52.6	GBS-SNP
avgbs2_22680.1	0	1	Mrg01	52.6	TL-haplotype
avgbs2_22680.1.57	0	1	Mrg01	52.6	GBS-SNP
avgbs2_22680.1.59	0	1	Mrg01	52.6	GBS-SNP
avgbs2_22680.1.61	0	1	Mrg01	52.6	GBS-SNP
avgbs2_34917.1	0	1	Mrg01	52.6	TL-haplotype
avgbs2_34917.1.43	0	1	Mrg01	52.6	GBS-SNP
avgbs2_34917.1.59	0	1	Mrg01	52.6	GBS-SNP
avgbs2_49493.2	0	1	Mrg01	52.6	TL-haplotype
avgbs2_49493.2.54	0	1	Mrg01	52.6	GBS-SNP
avgbs2_58783.1	0	1	Mrg01	52.6	TL-haplotype
avgbs2_58783.1.7	0	1	Mrg01	52.6	GBS-SNP
avgbs2_84679.1	0	1	Mrg01	52.6	TL-haplotype
avgbs2_84679.1.21	0	1	Mrg01	52.6	GBS-SNP
avgbs2_84679.1.33	0	1	Mrg01	52.6	GBS-SNP
avgbs2_84679.1.6	0	1	Mrg01	52.6	GBS-SNP
avgbs2_92201.1	0	1	Mrg01	52.6	TL-haplotype
avgbs2_92201.1.24	0	1	Mrg01	52.6	GBS-SNP
avgbs2_92201.1.27	0	1	Mrg01	52.6	GBS-SNP
avgbs2_92201.1.6	0	1	Mrg01	52.6	GBS-SNP
avgbs2_96378.1	0	1	Mrg01	52.6	TL-haplotype
avgbs2_96378.1.29	0	1	Mrg01	52.6	GBS-SNP
avgbs2_99919.2	0	1	Mrg01	52.6	TL-haplotype
avgbs2_99919.2.49	0	1	Mrg01	52.6	GBS-SNP
CDO1173B	1	1	Mrg01	52.6	Others
CDO1423B	1	1	Mrg01	52.6	Others
CDO1519ADI	1	1	Mrg01	52.6	Others
GMI_ES01_c12564_210	1	1	Mrg01	52.6	Others
GMI_ES02_c4756_515	1	1	Mrg01	52.6	Others
GMI_ES02_c885_586	1	1	Mrg01	52.6	Others
GMI_ES05_c25215_278	1	1	Mrg01	52.6	Others
GMI_GBS_5940	1	1	Mrg01	52.6	Others
ISU916A	1	1	Mrg01	52.6	Others
UMN38	0	1	Mrg01	52.6	Others
avgbs_67981.1	0	1	Mrg01	52.7	TL-haplotype
avgbs_67981.1.43	0	1	Mrg01	52.7	GBS-SNP
avgbs2_47939.1	0	1	Mrg01	52.7	TL-haplotype
avgbs2_47939.1.34	0	1	Mrg01	52.7	GBS-SNP
avgbs2_47939.1.43	0	1	Mrg01	52.7	GBS-SNP
avgbs_cluster_38498.1.36	0	1	Mrg01	52.8	GBS-SNP
GMI_ES15_c5881_643	0	1	Mrg01	52.8	Others
GMI_ES02_c346_535	1	1	Mrg01	53	Others
avgbs_cluster_35931.1	0	1	Mrg01	53.1	TL-haplotype
avgbs_cluster_35931.1.56	0	1	Mrg01	53.1	GBS-SNP
avgbs_cluster_25847.1	0	1	Mrg01	53.2	TL-haplotype
avgbs_cluster_25847.1.11	0	1	Mrg01	53.2	GBS-SNP
avgbs_112664	0	1	Mrg01	53.4	Others
avgbs_78208	0	1	Mrg01	53.4	Others
GMI_ES17_c20170_659	1	1	Mrg01	53.8	Others
avgbs_cluster_622.1.26	0	1	Mrg01	53.9	GBS-SNP
avgbs2_2423.1.26	0	1	Mrg01	53.9	GBS-SNP
avgbs_cluster_16051.1	0	1	Mrg01	54	TL-haplotype
avgbs_cluster_16051.1.43	0	1	Mrg01	54	GBS-SNP
avgbs2_77597.1	0	1	Mrg01	54	TL-haplotype
avgbs2_77597.1.43	0	1	Mrg01	54	GBS-SNP
avgbs_69244	0	1	Mrg01	54.7	Others
avgbs_6133	1	1	Mrg01	55.2	Others
avgbs_6133.1	0	1	Mrg01	55.2	TL-haplotype
avgbs_6133.1.31	0	1	Mrg01	55.2	GBS-SNP
GMI_ES22_c12688_378	1	1	Mrg01	55.2	Others
avgbs_208169	0	1	Mrg01	55.5	Others
avgbs_64265	0	1	Mrg01	55.5	Others
GMI_ES01_c626_629	0	1	Mrg01	55.5	Others
GMI_ES05_c1257_435	0	1	Mrg01	55.5	Others
UMN5301_3D	0	1	Mrg01	55.7	Others
GMI_ES02_c514_867	1	1	Mrg01	55.9	Others
GMI_GBS_103122	1	1	Mrg01	55.9	Others
avgbs_11097	0	1	Mrg01	56.2	Others
avgbs_11336	0	1	Mrg01	56.3	Others
avgbs_118322	0	1	Mrg01	56.3	Others
avgbs_110630	0	1	Mrg01	56.5	Others
avgbs_110630.1	0	1	Mrg01	56.5	TL-haplotype
avgbs_110630.1.24	0	1	Mrg01	56.5	GBS-SNP
avgbs_256068	0	1	Mrg01	56.5	Others
avgbs_31532	1	1	Mrg01	56.5	Others
avgbs_53971	1	1	Mrg01	56.5	Others
avgbs_cluster_24579.1	0	1	Mrg01	56.6	TL-haplotype
avgbs_cluster_24579.1.17	0	1	Mrg01	56.6	GBS-SNP
avgbs2_114957.1	0	1	Mrg01	56.6	TL-haplotype
avgbs2_114957.1.17	0	1	Mrg01	56.6	GBS-SNP
wsnp_Ku_c1615_3178276	0	1	Mrg01	56.8	Others
ALrk1A1_B	1	1	Mrg01	57.2	Others
avgbs_103265	0	1	Mrg01	57.2	Others
avgbs_103265.1	0	1	Mrg01	57.2	TL-haplotype
avgbs_103265.1.24	0	1	Mrg01	57.2	GBS-SNP
avgbs_110122	0	1	Mrg01	57.2	Others
avgbs_112377.1	0	1	Mrg01	57.2	TL-haplotype
avgbs_112377.1.50	0	1	Mrg01	57.2	GBS-SNP
avgbs_1174	0	1	Mrg01	57.2	Others
avgbs_118755	1	1	Mrg01	57.2	Others
avgbs_118764	1	1	Mrg01	57.2	Others
avgbs_121552	0	1	Mrg01	57.2	Others
avgbs_121552.1	0	1	Mrg01	57.2	TL-haplotype
avgbs_121552.1.41	0	1	Mrg01	57.2	GBS-SNP
avgbs_1444	0	1	Mrg01	57.2	Others
avgbs_1445	0	1	Mrg01	57.2	Others
avgbs_14666.1	0	1	Mrg01	57.2	TL-haplotype
avgbs_14666.1.15	0	1	Mrg01	57.2	GBS-SNP
avgbs_17479	0	1	Mrg01	57.2	Others
avgbs_18732	0	1	Mrg01	57.2	Others
avgbs_18732.1	0	1	Mrg01	57.2	TL-haplotype
avgbs_18732.1.26	0	1	Mrg01	57.2	GBS-SNP
avgbs_18949	1	1	Mrg01	57.2	Others
avgbs_201762	0	1	Mrg01	57.2	Others
avgbs_204373	0	1	Mrg01	57.2	Others
avgbs_204743	1	1	Mrg01	57.2	Others
avgbs_204743.1	0	1	Mrg01	57.2	TL-haplotype
avgbs_204743.1.24	0	1	Mrg01	57.2	GBS-SNP
avgbs_20555.1	0	1	Mrg01	57.2	TL-haplotype
avgbs_20555.1.23	0	1	Mrg01	57.2	GBS-SNP
avgbs_214731	1	1	Mrg01	57.2	Others
avgbs_22292.1	0	1	Mrg01	57.2	TL-haplotype
avgbs_22292.1.58	0	1	Mrg01	57.2	GBS-SNP
avgbs_223730.1	0	1	Mrg01	57.2	TL-haplotype
avgbs_223730.1.15	0	1	Mrg01	57.2	GBS-SNP
avgbs_228709	1	1	Mrg01	57.2	Others
avgbs_228709.1	0	1	Mrg01	57.2	TL-haplotype
avgbs_228709.1.26	0	1	Mrg01	57.2	GBS-SNP
avgbs_228940.1	0	1	Mrg01	57.2	TL-haplotype
avgbs_228940.1.37	0	1	Mrg01	57.2	GBS-SNP
avgbs_230268	0	1	Mrg01	57.2	Others
avgbs_232769	1	1	Mrg01	57.2	Others
avgbs_232769.1	0	1	Mrg01	57.2	TL-haplotype
avgbs_232769.1.36	0	1	Mrg01	57.2	GBS-SNP
avgbs_2420.1	0	1	Mrg01	57.2	TL-haplotype
avgbs_2420.1.27	0	1	Mrg01	57.2	GBS-SNP
avgbs_244737	1	1	Mrg01	57.2	Others
avgbs_244737.1	0	1	Mrg01	57.2	TL-haplotype
avgbs_244737.1.63	0	1	Mrg01	57.2	GBS-SNP
avgbs_244738	1	1	Mrg01	57.2	Others
avgbs_26434	1	1	Mrg01	57.2	Others
avgbs_287461.1	0	1	Mrg01	57.2	TL-haplotype
avgbs_287461.1.50	0	1	Mrg01	57.2	GBS-SNP
avgbs_34756	0	1	Mrg01	57.2	Others
avgbs_34756.1	0	1	Mrg01	57.2	TL-haplotype
avgbs_34756.1.26	0	1	Mrg01	57.2	GBS-SNP
avgbs_37015	0	1	Mrg01	57.2	Others
avgbs_41255	0	1	Mrg01	57.2	Others
avgbs_41255.1	0	1	Mrg01	57.2	TL-haplotype
avgbs_41255.1.49	0	1	Mrg01	57.2	GBS-SNP
avgbs_4343.1	0	1	Mrg01	57.2	TL-haplotype
avgbs_4343.1.61	0	1	Mrg01	57.2	GBS-SNP
avgbs_46529	1	1	Mrg01	57.2	Others
avgbs_46547	1	1	Mrg01	57.2	Others
avgbs_47533.1	0	1	Mrg01	57.2	TL-haplotype
avgbs_47533.1.46	0	1	Mrg01	57.2	GBS-SNP
avgbs_49502.1	0	1	Mrg01	57.2	TL-haplotype
avgbs_49502.1.42	0	1	Mrg01	57.2	GBS-SNP
avgbs_51262	0	1	Mrg01	57.2	Others
avgbs_51267	1	1	Mrg01	57.2	Others
avgbs_5465.1	0	1	Mrg01	57.2	TL-haplotype
avgbs_5465.1.37	0	1	Mrg01	57.2	GBS-SNP
avgbs_58206.1	0	1	Mrg01	57.2	TL-haplotype
avgbs_58206.1.53	0	1	Mrg01	57.2	GBS-SNP
avgbs_59045	0	1	Mrg01	57.2	Others
avgbs_59045.1	0	1	Mrg01	57.2	TL-haplotype
avgbs_59045.1.38	0	1	Mrg01	57.2	GBS-SNP
avgbs_61907	0	1	Mrg01	57.2	Others
avgbs_67670	0	1	Mrg01	57.2	Others
avgbs_67982	0	1	Mrg01	57.2	Others
avgbs_67982.1	0	1	Mrg01	57.2	TL-haplotype
avgbs_67982.1.16	0	1	Mrg01	57.2	GBS-SNP
avgbs_7020.1	0	1	Mrg01	57.2	TL-haplotype
avgbs_7020.1.33	0	1	Mrg01	57.2	GBS-SNP
avgbs_70604	1	1	Mrg01	57.2	Others
avgbs_72282.1	0	1	Mrg01	57.2	TL-haplotype
avgbs_72282.1.44	0	1	Mrg01	57.2	GBS-SNP
avgbs_72729	0	1	Mrg01	57.2	Others
avgbs_72729.1	0	1	Mrg01	57.2	TL-haplotype
avgbs_72729.1.15	0	1	Mrg01	57.2	GBS-SNP
avgbs_74364	0	1	Mrg01	57.2	Others
avgbs_76528.1	0	1	Mrg01	57.2	TL-haplotype
avgbs_76528.1.34	0	1	Mrg01	57.2	GBS-SNP
avgbs_78193	0	1	Mrg01	57.2	Others
avgbs_7933.1	0	1	Mrg01	57.2	TL-haplotype
avgbs_7933.1.9	0	1	Mrg01	57.2	GBS-SNP
avgbs_98893.1	0	1	Mrg01	57.2	TL-haplotype
avgbs_98893.1.27	0	1	Mrg01	57.2	GBS-SNP
avgbs_cluster_10425.1	0	1	Mrg01	57.2	TL-haplotype
avgbs_cluster_10425.1.7	0	1	Mrg01	57.2	GBS-SNP
avgbs_cluster_11552.1	0	1	Mrg01	57.2	TL-haplotype
avgbs_cluster_11552.1.21	0	1	Mrg01	57.2	GBS-SNP
avgbs_cluster_13919.1	0	1	Mrg01	57.2	TL-haplotype
avgbs_cluster_13919.1.36	0	1	Mrg01	57.2	GBS-SNP
avgbs_cluster_13919.1.7	0	1	Mrg01	57.2	GBS-SNP
avgbs_cluster_15188.1	0	1	Mrg01	57.2	TL-haplotype
avgbs_cluster_15188.1.28	0	1	Mrg01	57.2	GBS-SNP
avgbs_cluster_15863.1	0	1	Mrg01	57.2	TL-haplotype
avgbs_cluster_15863.1.31	0	1	Mrg01	57.2	GBS-SNP
avgbs_cluster_16369.1	0	1	Mrg01	57.2	TL-haplotype
avgbs_cluster_16369.1.25	0	1	Mrg01	57.2	GBS-SNP
avgbs_cluster_16697.1	0	1	Mrg01	57.2	TL-haplotype
avgbs_cluster_16697.1.35	0	1	Mrg01	57.2	GBS-SNP
avgbs_cluster_16697.1.51	0	1	Mrg01	57.2	GBS-SNP
avgbs_cluster_16697.1.61	0	1	Mrg01	57.2	GBS-SNP
avgbs_cluster_1678.1	0	1	Mrg01	57.2	TL-haplotype
avgbs_cluster_1678.1.9	0	1	Mrg01	57.2	GBS-SNP
avgbs_cluster_17259.1	0	1	Mrg01	57.2	TL-haplotype
avgbs_cluster_17259.1.39	0	1	Mrg01	57.2	GBS-SNP
avgbs_cluster_17604.1	0	1	Mrg01	57.2	TL-haplotype
avgbs_cluster_17604.1.26	0	1	Mrg01	57.2	GBS-SNP
avgbs_cluster_18550.1	0	1	Mrg01	57.2	TL-haplotype
avgbs_cluster_18550.1.18	0	1	Mrg01	57.2	GBS-SNP
avgbs_cluster_18584.1	0	1	Mrg01	57.2	TL-haplotype
avgbs_cluster_18584.1.54	0	1	Mrg01	57.2	GBS-SNP
avgbs_cluster_18804.1	0	1	Mrg01	57.2	TL-haplotype
avgbs_cluster_18804.1.58	0	1	Mrg01	57.2	GBS-SNP
avgbs_cluster_21050.1	0	1	Mrg01	57.2	TL-haplotype
avgbs_cluster_21050.1.13	0	1	Mrg01	57.2	GBS-SNP
avgbs_cluster_22528.1	0	1	Mrg01	57.2	TL-haplotype
avgbs_cluster_22528.1.43	0	1	Mrg01	57.2	GBS-SNP
avgbs_cluster_24283.1	0	1	Mrg01	57.2	TL-haplotype
avgbs_cluster_24283.1.23	0	1	Mrg01	57.2	GBS-SNP
avgbs_cluster_24283.1.24	0	1	Mrg01	57.2	GBS-SNP
avgbs_cluster_24523.1	0	1	Mrg01	57.2	TL-haplotype
avgbs_cluster_24523.1.42	0	1	Mrg01	57.2	GBS-SNP
avgbs_cluster_24523.1.45	0	1	Mrg01	57.2	GBS-SNP
avgbs_cluster_25193.1	0	1	Mrg01	57.2	TL-haplotype
avgbs_cluster_25193.1.35	0	1	Mrg01	57.2	GBS-SNP
avgbs_cluster_25193.1.38	0	1	Mrg01	57.2	GBS-SNP
avgbs_cluster_26.1	0	1	Mrg01	57.2	TL-haplotype
avgbs_cluster_26.1.54	0	1	Mrg01	57.2	GBS-SNP
avgbs_cluster_26329.1	0	1	Mrg01	57.2	TL-haplotype
avgbs_cluster_26329.1.21	0	1	Mrg01	57.2	GBS-SNP
avgbs_cluster_27817.1	0	1	Mrg01	57.2	TL-haplotype
avgbs_cluster_27817.1.41	0	1	Mrg01	57.2	GBS-SNP
avgbs_cluster_29688.1	0	1	Mrg01	57.2	TL-haplotype
avgbs_cluster_29688.1.10	0	1	Mrg01	57.2	GBS-SNP
avgbs_cluster_29709.1	0	1	Mrg01	57.2	TL-haplotype
avgbs_cluster_29709.1.18	0	1	Mrg01	57.2	GBS-SNP
avgbs_cluster_29709.1.34	0	1	Mrg01	57.2	GBS-SNP
avgbs_cluster_30555.1	0	1	Mrg01	57.2	TL-haplotype
[truncated: 97,879 more rows]

## Sheet: OT marker names corrected
2018-march-02
The following renaming of marker names was applied to this map to correct errors that had propogated from the Ogle x Tam map.
Names that would cause duplications were appended by the suffix "_OT".
In some cases the OT placement may be different from the marker without the suffix, and these can be considered multiple alternate placements.
T_Corrected_marker_names_from_OT
Incorrect	Correct	Renamed	Reason
BC1150A	BCD1150A	BCD1150A	Corrected name from OT
BC1150B	BCD1150B	BCD1150B	Corrected name from OT
BC1230A	BCD1230A	BCD1230A_OT	Duplicate-different placement in OT
BC1230B	BCD1230B	BCD1230B_OT	Duplicate-different placement in OT
BC1235C	BCD1235C	BCD1235C	Corrected name from OT
BC1235D	BCD1235D	BCD1235D	Corrected name from OT
BC1280A	BCD1280A	BCD1280A_OT	Duplicate-different placement in OT
BC1280B	BCD1280B	BCD1280B_OT	Duplicate-different placement in OT
BC1280C	BCD1280C	BCD1280C	Corrected name from OT
BC1421A	BCD1421A	BCD1421A	Corrected name from OT
BC1421B	BCD1421B	BCD1421B	Corrected name from OT
BC1495A	BCD1495A	BCD1495A	Corrected name from OT
BC1495B	BCD1495B	BCD1495B	Corrected name from OT
BC1562	BCD1562	BCD1562_OT	Duplicate-different placement in OT
BC1643A	BCD1643A	BCD1643A_OT	Duplicate-different placement in OT
BC1643B	BCD1643B	BCD1643B_OT	Duplicate-different placement in OT
BC1734	BCD1734	BCD1734_OT	Duplicate-different placement in OT
BC1802A	BCD1802A	BCD1802A	Corrected name from OT
BC1802B	BCD1802B	BCD1802B	Corrected name from OT
BC1802C	BCD1802C	BCD1802C	Corrected name from OT
BC1823A	BCD1823A	BCD1823A_OT	Duplicate-different placement in OT
BC1823B	BCD1823B	BCD1823B_OT	Duplicate-different placement in OT
BC1829A	BCD1829A	BCD1829A_OT	Duplicate-different placement in OT
BC1829B	BCD1829B	BCD1829B	Corrected name from OT
BC1840A	BCD1840A	BCD1840A_OT	Duplicate-different placement in OT
BC1840B	BCD1840B	BCD1840B	Corrected name from OT
CD1081A	CDO1081A	CDO1081A	Corrected name from OT
CD1081B	CDO1081B	CDO1081B	Corrected name from OT
CD1090A	CDO1090A	CDO1090A_OT	Duplicate-different placement in OT
CD1090B	CDO1090B	CDO1090B_OT	Duplicate-different placement in OT
CD1090C	CDO1090C	CDO1090C_OT	Duplicate-different placement in OT
CD1090D	CDO1090D	CDO1090D_OT	Duplicate-different placement in OT
CD1090E	CDO1090E	CDO1090E_OT	Duplicate-different placement in OT
CD1160	CDO1160	CDO1160	Corrected name from OT
CD1165A	CDO1165A	CDO1165A_OT	Duplicate-different placement in OT
CD1165B	CDO1165B	CDO1165B_OT	Duplicate-different placement in OT
CD1173	CDO1173	CDO1173	Corrected name from OT
CD118	CDO118	CDO118	Corrected name from OT
CD122	CDO122	CDO122_OT	Duplicate-different placement in OT
CD1326A	CDO1326A	CDO1326A	Corrected name from OT
CD1326B	CDO1326B	CDO1326B	Corrected name from OT
CD1373A	CDO1373A	CDO1373A	Corrected name from OT
CD1373B	CDO1373B	CDO1373B	Corrected name from OT
CD1380A	CDO1380A	CDO1380A	Corrected name from OT
CD1380B	CDO1380B	CDO1380B	Corrected name from OT
CD1387	CDO1387	CDO1387	Corrected name from OT
CD1396	CDO1396	CDO1396_OT	Duplicate-different placement in OT
CD1437	CDO1437	CDO1437	Corrected name from OT
CD1466	CDO1466	CDO1466_OT	Duplicate-different placement in OT
CD1467A	CDO1467A	CDO1467A_OT	Duplicate-different placement in OT
CD1467B	CDO1467B	CDO1467B_OT	Duplicate-different placement in OT
CD1467C	CDO1467C	CDO1467C	Corrected name from OT
CD1473A	CDO1473A	CDO1473A_OT	Duplicate-different placement in OT
CD1473B	CDO1473B	CDO1473B_OT	Duplicate-different placement in OT
CD1502A	CDO1502A	CDO1502A	Corrected name from OT
CD1502B	CDO1502B	CDO1502B	Corrected name from OT
CD1508A	CDO1508A	CDO1508A_OT	Duplicate-different placement in OT
CD1508B	CDO1508B	CDO1508B_OT	Duplicate-different placement in OT
OSU582A	ISU582A	ISU582A_OT	Duplicate-different placement in OT
OSU582B	ISU582B	ISU582B_OT	Duplicate-different placement in OT
OSU916A	ISU916A	ISU916A_OT	Duplicate-different placement in OT
OSU916B	ISU916B	ISU916B_OT	Duplicate-different placement in OT
SU1774A	ISU1774A	ISU1774A_OT	Duplicate-different placement in OT
SU1774B	ISU1774B	ISU1774B	Corrected name from OT
SU1877A	ISU1877A	ISU1877A	Corrected name from OT
SU1877B	ISU1877B	ISU1877B	Corrected name from OT
SU1900C	ISU1900C	ISU1900C	Corrected name from OT
SU1961A	ISU1961A	ISU1961A	Corrected name from OT
SU1961B	ISU1961B	ISU1961B	Corrected name from OT
SU2013A	ISU2013A	ISU2013A	Corrected name from OT
SU2013B	ISU2013B	ISU2013B	Corrected name from OT
SU2191A	ISU2191A	ISU2191A	Corrected name from OT
SU2191B	ISU2191B	ISU2191B	Corrected name from OT
SU2191C	ISU2191C	ISU2191C	Corrected name from OT
SU2192A	ISU2192A	ISU2192A_OT	Duplicate-different placement in OT
SU2192B	ISU2192B	ISU2192B	Corrected name from OT
SU2287A	ISU2287A	ISU2287A_OT	Duplicate-different placement in OT
SU2287B	ISU2287B	ISU2287B	Corrected name from OT
SU2287C	ISU2287C	ISU2287C	Corrected name from OT

## Sheet: Legacy_SNP_comparison
Legacy SNP	Group	Dist	Haplotag SNP	Group	Dist		Different Group	cM Difference
avgbs_427996	1	9.5	avgbs_427996.1.32	1	9.5			0
avgbs_407016	1	10.2	avgbs_407016.1.12	1	10.2			0
avgbs_105828	1	10.7	avgbs_105828.1.63	1	12.5			1.8
avgbs_74977	1	12.4	avgbs_74977.1.55	1	12.4			0
avgbs_213052	1	12.7	avgbs_213052.1.63	1	12.7			0
avgbs_33904	1	12.9	avgbs_33904.1.23	1	12.9			0
avgbs_103695	1	15.3	avgbs_103695.1.23	1	15.3			0
avgbs_73544	1	16.3	avgbs_73544.1.45	1	16.3			0
avgbs_81618	1	19.5	avgbs_81618.1.32	1	19.5			0
avgbs_100354	1	20.3	avgbs_100354.1.57	1	23.8			3.5
avgbs_201229	1	20.7	avgbs_201229.1.16	1	23.8			3.1
avgbs_6K_73494	1	20.7	avgbs_6K_73494.1.62	1	23.8			3.1
avgbs_107043	1	21.7	avgbs_107043.1.38	1	25.5			3.8
avgbs_119048	1	21.7	avgbs_119048.1.27	1	21.7			0
avgbs_200049	1	22.3	avgbs_200049.1.27	20	185.4		Y
avgbs_121169	1	22.8	avgbs_121169.1.24	1	21.7			1.1
avgbs_14437	1	22.8	avgbs_14437.1.20	1	22.8			0
avgbs_80829	1	22.8	avgbs_80829.1.9	1	22.8			0
avgbs_24215	1	23.1	avgbs_24215.1.15	1	23.1			0
avgbs_204073	1	23.8	avgbs_204073.1.36	1	31.7			7.9
avgbs_120103	1	23.8	avgbs_120103.1.46	1	30.6			6.8
avgbs_230325	1	23.8	avgbs_230325.1.37	1	27.9			4.1
avgbs_14855	1	23.8	avgbs_14855.1.28	1	20.7			3.1
avgbs_117667	1	23.8	avgbs_117667.1.18	1	21.7			2.1
avgbs_108172	1	23.8	avgbs_108172.1.27	1	23.8			0
avgbs_109074	1	23.8	avgbs_109074.1.53	1	23.8			0
avgbs_15951	1	23.8	avgbs_15951.1.34	1	23.8			0
avgbs_18481	1	23.8	avgbs_18481.1.14	1	23.8			0
avgbs_214958	1	23.8	avgbs_214958.1.64	1	23.8			0
avgbs_21530	1	23.8	avgbs_21530.1.50	1	23.8			0
avgbs_316956	1	23.8	avgbs_316956.1.59	1	23.8			0
avgbs_53033	1	23.8	avgbs_53033.1.14	1	23.8			0
avgbs_64344	1	23.8	avgbs_64344.1.64	1	23.8			0
avgbs_6900	1	23.8	avgbs_6900.1.64	1	23.8			0
avgbs_71207	1	23.8	avgbs_71207.1.51	1	23.8			0
avgbs_75646	1	23.8	avgbs_75646.1.23	1	23.8			0
avgbs_78525	1	23.8	avgbs_78525.1.28	1	23.8			0
avgbs_79034	1	23.8	avgbs_79034.1.44	1	23.8			0
avgbs_98380	1	23.8	avgbs_98380.1.54	1	23.8			0
avgbs_98416	1	23.8	avgbs_98416.1.26	1	23.8			0
avgbs_200564	1	24.3	avgbs_200564.1.28	1	24.3			0
avgbs_200142	1	24.6	avgbs_200142.1.53	20	182.1		Y
avgbs_220891	1	25	avgbs_220891.1.36	1	23.8			1.2
avgbs_224563	1	25.6	avgbs_224563.1.51	1	25.6			0
avgbs_50746	1	31.7	avgbs_50746.1.30	1	27.9			3.8
avgbs_20687	1	31.7	avgbs_20687.1.13	1	32.7			1
avgbs_76592	1	34.6	avgbs_76592.1.21	1	34.6			0
avgbs_7808	1	34.9	avgbs_7808.1.42	1	34.9			0
avgbs_5541	1	39.3	avgbs_5541.1.10	24	23.1		Y
avgbs_9834	1	39.3	avgbs_9834.1.26	24	23.1		Y
avgbs_13481	1	39.3	avgbs_13481.1.31	1	5.3			34
avgbs_69900	1	39.3	avgbs_69900.1.31	1	22.8			16.5
avgbs_97250	1	39.3	avgbs_97250.1.25	1	31.7			7.6
avgbs_1874	1	39.3	avgbs_1874.1.57	1	45			5.7
avgbs_7038	1	39.3	avgbs_7038.1.17	1	44			4.7
avgbs_91787	1	39.3	avgbs_91787.1.63	1	41.6			2.3
avgbs_205558	1	39.3	avgbs_205558.1.48	1	38			1.3
avgbs_108681	1	39.3	avgbs_108681.1.60	1	39.3			0
avgbs_10942	1	39.3	avgbs_10942.1.34	1	39.3			0
avgbs_113864	1	39.3	avgbs_113864.1.45	1	39.3			0
avgbs_125885	1	39.3	avgbs_125885.1.60	1	39.3			0
avgbs_202898	1	39.3	avgbs_202898.1.42	1	39.3			0
avgbs_205765	1	39.3	avgbs_205765.1.52	1	39.3			0
avgbs_205820	1	39.3	avgbs_205820.1.9	1	39.3			0
avgbs_214139	1	39.3	avgbs_214139.1.63	1	39.3			0
avgbs_226647	1	39.3	avgbs_226647.1.53	1	39.3			0
avgbs_291453	1	39.3	avgbs_291453.1.23	1	39.3			0
avgbs_30979	1	39.3	avgbs_30979.1.18	1	39.3			0
avgbs_32356	1	39.3	avgbs_32356.1.25	1	39.3			0
avgbs_4504	1	39.3	avgbs_4504.1.45	1	39.3			0
avgbs_245489	1	40.1	avgbs_245489.1.52	1	40.1			0
avgbs_115199	1	40.8	avgbs_115199.1.21	24	23.1		Y
avgbs_104759	1	40.8	avgbs_104759.1.38	1	45			4.2
avgbs_115954	1	45	avgbs_115954.1.31	24	25.1		Y
avgbs_4343	1	45	avgbs_4343.1.61	1	57.2			12.2
avgbs_49502	1	45	avgbs_49502.1.42	1	57.2			12.2
avgbs_7020	1	45	avgbs_7020.1.33	1	57.2			12.2
avgbs_76528	1	45	avgbs_76528.1.34	1	57.2			12.2
avgbs_124482	1	45	avgbs_124482.1.56	1	45.1			0.1
avgbs_202839	1	45	avgbs_202839.1.26	1	45.1			0.1
avgbs_223451	1	45	avgbs_223451.1.39	1	45			0
avgbs_10711	1	45.7	avgbs_10711.1.35	1	45			0.7
avgbs_2348	1	46.4	avgbs_2348.1.14	1	52.6			6.2
avgbs_8080	1	46.6	avgbs_8080.1.36	24	23.1		Y
avgbs_108043	1	47.7	avgbs_108043.1.20	1	59.5			11.8
avgbs_31855	1	48.1	avgbs_31855.1.15	1	48.1			0
avgbs_107806	1	48.7	avgbs_107806.1.50	1	48.7			0
avgbs_56598	1	49.7	avgbs_56598.1.26	12	26.4		Y
avgbs_121869	1	49.7	avgbs_121869.1.11	1	49.7			0
avgbs_31879	1	49.7	avgbs_31879.1.48	1	49.7			0
avgbs_67981	1	50	avgbs_67981.1.43	1	52.7			2.7
avgbs_72921	1	50	avgbs_72921.1.37	1	52.6			2.6
avgbs_115453	1	50.1	avgbs_115453.1.20	1	60.8			10.7
avgbs_6K_89713	1	50.1	avgbs_6K_89713.1.54	1	60.8			10.7
avgbs_228940	1	50.1	avgbs_228940.1.37	1	57.2			7.1
avgbs_79506	1	50.1	avgbs_79506.1.47	1	50.4			0.3
avgbs_98194	1	50.1	avgbs_98194.1.6	1	50.1			0
avgbs_4488	1	50.2	avgbs_4488.1.14	1	45			5.2
avgbs_200316	1	50.2	avgbs_200316.1.38	1	50.4			0.2
avgbs_83347	1	50.4	avgbs_83347.1.29	24	23.1		Y
avgbs_83739	1	50.4	avgbs_83739.1.14	1	50.4			0
avgbs_26873	1	50.6	avgbs_26873.1.25	1	50.6			0
avgbs_309230	1	50.6	avgbs_309230.1.21	1	50.6			0
avgbs_7632	1	50.6	avgbs_7632.1.7	1	50.6			0
avgbs_112697	1	50.7	avgbs_112697.1.38	24	23.1		Y
avgbs_21719	1	50.7	avgbs_21719.1.63	24	26.6		Y
avgbs_47533	1	50.7	avgbs_47533.1.46	1	57.2			6.5
avgbs_100130	1	50.7	avgbs_100130.1.43	1	52.6			1.9
avgbs_49247	1	50.7	avgbs_49247.1.43	1	50.6			0.1
avgbs_3211	1	50.7	avgbs_3211.1.63	1	50.7			0
avgbs_404269	1	50.7	avgbs_404269.1.51	1	50.7			0
avgbs_40825	1	50.7	avgbs_40825.1.54	1	50.7			0
avgbs_87606	1	50.7	avgbs_87606.1.28	1	50.7			0
avgbs_112268	1	51.7	avgbs_112268.1.46	1	59.2			7.5
avgbs_112377	1	51.9	avgbs_112377.1.50	1	57.2			5.3
avgbs_88818	1	52.4	avgbs_88818.1.43	1	52.4			0
avgbs_78208	1	53.4	avgbs_78208.1.20	1	50.7			2.7
avgbs_69244	1	54.7	avgbs_69244.1.14	1	51			3.7
avgbs_6133	1	55.2	avgbs_6133.1.31	1	55.2			0
avgbs_110630	1	56.5	avgbs_110630.1.24	1	56.5			0
avgbs_201762	1	57.2	avgbs_201762.1.27	1	52.4			4.8
avgbs_18949	1	57.2	avgbs_18949.1.10	1	52.6			4.6
avgbs_78193	1	57.2	avgbs_78193.1.24	1	52.6			4.6
avgbs_103265	1	57.2	avgbs_103265.1.24	1	57.2			0
avgbs_121552	1	57.2	avgbs_121552.1.41	1	57.2			0
avgbs_18732	1	57.2	avgbs_18732.1.26	1	57.2			0
avgbs_204743	1	57.2	avgbs_204743.1.24	1	57.2			0
avgbs_228709	1	57.2	avgbs_228709.1.26	1	57.2			0
avgbs_232769	1	57.2	avgbs_232769.1.36	1	57.2			0
avgbs_244737	1	57.2	avgbs_244737.1.63	1	57.2			0
avgbs_34756	1	57.2	avgbs_34756.1.26	1	57.2			0
avgbs_41255	1	57.2	avgbs_41255.1.49	1	57.2			0
avgbs_59045	1	57.2	avgbs_59045.1.38	1	57.2			0
avgbs_67982	1	57.2	avgbs_67982.1.16	1	57.2			0
avgbs_72729	1	57.2	avgbs_72729.1.15	1	57.2			0
avgbs_28165	1	59	avgbs_28165.1.13	1	59			0
avgbs_109678	1	60.8	avgbs_109678.1.32	1	45			15.8
avgbs_115010	1	60.8	avgbs_115010.1.20	1	45			15.8
avgbs_223908	1	60.8	avgbs_223908.1.44	1	45			15.8
avgbs_287461	1	60.8	avgbs_287461.1.50	1	57.2			3.6
avgbs_58206	1	60.8	avgbs_58206.1.53	1	57.2			3.6
avgbs_19045	1	60.8	avgbs_19045.1.12	1	60.8			0
avgbs_40081	1	60.8	avgbs_40081.1.13	1	60.8			0
avgbs_71458	1	60.8	avgbs_71458.1.27	1	60.8			0
avgbs_75421	1	60.8	avgbs_75421.1.27	1	60.8			0
avgbs_76702	1	60.8	avgbs_76702.1.50	1	60.8			0
avgbs_1443	1	62	avgbs_1443.1.28	1	64.8			2.8
avgbs_106558	1	64.8	avgbs_106558.1.27	1	64.8			0
avgbs_109934	1	64.8	avgbs_109934.1.15	1	64.8			0
avgbs_11044	1	64.8	avgbs_11044.1.34	1	64.8			0
avgbs_114277	1	64.8	avgbs_114277.1.43	1	64.8			0
avgbs_121649	1	64.8	avgbs_121649.1.43	1	64.8			0
avgbs_19805	1	64.8	avgbs_19805.1.14	1	64.8			0
avgbs_203303	1	64.8	avgbs_203303.1.36	1	64.8			0
avgbs_2177	1	64.8	avgbs_2177.1.48	1	64.8			0
avgbs_230365	1	64.8	avgbs_230365.1.27	1	64.8			0
avgbs_23070	1	64.8	avgbs_23070.1.20	1	64.8			0
avgbs_27596	1	64.8	avgbs_27596.1.9	1	64.8			0
avgbs_319366	1	64.8	avgbs_319366.1.27	1	64.8			0
avgbs_55182	1	64.8	avgbs_55182.1.20	1	64.8			0
avgbs_76785	1	64.8	avgbs_76785.1.54	1	64.8			0
avgbs_80871	1	64.8	avgbs_80871.1.58	1	64.8			0
avgbs_85587	1	64.8	avgbs_85587.1.27	1	64.8			0
avgbs_87498	1	64.8	avgbs_87498.1.14	1	64.8			0
avgbs_88586	1	64.8	avgbs_88586.1.42	1	64.8			0
avgbs_94603	1	64.8	avgbs_94603.1.47	1	64.8			0
avgbs_89158	1	66.4	avgbs_89158.1.49	24	23.1		Y
avgbs_114668	1	66.9	avgbs_114668.1.53	8	137.4		Y
avgbs_207800	1	68.1	avgbs_207800.1.18	1	68.1			0
avgbs_28568	1	68.7	avgbs_28568.1.57	1	68.7			0
avgbs_119760	1	69.5	avgbs_119760.1.26	1	69.5			0
avgbs_7550	1	70.3	avgbs_7550.1.47	1	70.3			0
avgbs_28114	1	70.8	avgbs_28114.1.34	1	70.8			0
avgbs_58518	1	71.2	avgbs_58518.1.49	1	71.2			0
avgbs_70065	1	71.9	avgbs_70065.1.43	1	71.9			0
avgbs_215160	1	72.5	avgbs_215160.1.44	1	72.5			0
avgbs_110783	1	73.7	avgbs_110783.1.25	1	83.9			10.2
avgbs_14123	1	73.7	avgbs_14123.1.36	1	74.5			0.8
avgbs_119323	1	73.7	avgbs_119323.1.43	1	74.4			0.7
avgbs_107580	1	73.7	avgbs_107580.1.64	1	73.7			0
avgbs_6K_9614	1	73.7	avgbs_6K_9614.1.51	1	73.7			0
avgbs_88767	1	73.7	avgbs_88767.1.44	1	73.7			0
avgbs_10986	1	74.1	avgbs_10986.1.63	1	73.9			0.2
avgbs_225027	1	74.3	avgbs_225027.1.53	1	73.7			0.6
avgbs_247044	1	74.3	avgbs_247044.1.50	1	74.3			0
avgbs_232631	1	74.6	avgbs_232631.1.32	1	74.8			0.2
avgbs_94295	1	74.7	avgbs_94295.1.24	1	74.8			0.1
avgbs_97154	1	74.7	avgbs_97154.1.17	1	74.8			0.1
avgbs_232278	1	74.8	avgbs_232278.1.64	1	73.7			1.1
avgbs_11543	1	74.8	avgbs_11543.1.43	1	74.8			0
avgbs_229181	1	74.8	avgbs_229181.1.45	1	74.8			0
avgbs_225655	1	74.9	avgbs_225655.1.46	1	74.9			0
avgbs_218503	1	76.6	avgbs_218503.1.56	28	20.3		Y
avgbs_53044	1	76.6	avgbs_53044.1.60	1	117.4			40.8
avgbs_122437	1	76.6	avgbs_122437.1.44	1	76.6			0
avgbs_221628	1	76.6	avgbs_221628.1.17	1	76.6			0
avgbs_221816	1	76.6	avgbs_221816.1.58	1	76.6			0
avgbs_222530	1	76.6	avgbs_222530.1.9	1	76.6			0
avgbs_245659	1	76.6	avgbs_245659.1.26	1	76.6			0
avgbs_94282	1	76.6	avgbs_94282.1.39	1	76.6			0
avgbs_126264	1	77.4	avgbs_126264.1.62	1	75.3			2.1
avgbs_21146	1	77.4	avgbs_21146.1.38	1	77.4			0
avgbs_2853	1	79.7	avgbs_2853.1.8	1	79.7			0
avgbs_46005	1	79.7	avgbs_46005.1.62	1	79.7			0
avgbs_114925	1	80.9	avgbs_114925.1.46	1	84.2			3.3
avgbs_106242	1	80.9	avgbs_106242.1.10	1	80.9			0
avgbs_224165	1	83.5	avgbs_224165.1.40	1	83.5			0
avgbs_207603	1	83.9	avgbs_207603.1.38	1	85.7			1.8
avgbs_23335	1	84.2	avgbs_23335.1.28	1	85.7			1.5
avgbs_50112	1	84.2	avgbs_50112.1.42	1	83.9			0.3
avgbs_2849	1	84.2	avgbs_2849.1.49	1	84.2			0
avgbs_86976	1	84.2	avgbs_86976.1.44	1	84.2			0
avgbs_231071	1	84.7	avgbs_231071.1.51	1	84.2			0.5
avgbs_22438	1	84.9	avgbs_22438.1.17	1	84.2			0.7
avgbs_230737	1	84.9	avgbs_230737.1.45	1	84.2			0.7
avgbs_22213	1	84.9	avgbs_22213.1.25	1	84.9			0
avgbs_32516	1	85.7	avgbs_32516.1.63	1	76.6			9.1
avgbs_13935	1	85.7	avgbs_13935.1.30	1	85.7			0
avgbs_15498	1	85.7	avgbs_15498.1.61	1	85.7			0
avgbs_214477	1	85.7	avgbs_214477.1.27	1	85.7			0
avgbs_224430	1	85.7	avgbs_224430.1.27	1	85.7			0
avgbs_225089	1	85.7	avgbs_225089.1.29	1	85.7			0
avgbs_36337	1	85.7	avgbs_36337.1.49	1	85.7			0
avgbs_39010	1	85.7	avgbs_39010.1.12	1	85.7			0
avgbs_90768	1	85.7	avgbs_90768.1.37	1	85.7			0
avgbs_94012	1	85.7	avgbs_94012.1.41	1	85.7			0
avgbs_75722	1	86.6	avgbs_75722.1.22	1	85.7			0.9
avgbs_22120	1	87.4	avgbs_22120.1.28	1	88.4			1
avgbs_225362	1	87.4	avgbs_225362.1.25	1	87.4			0
avgbs_4684	1	87.4	avgbs_4684.1.7	1	87.4			0
avgbs_220078	1	88.4	avgbs_220078.1.49	1	80.9			7.5
avgbs_90769	1	90	avgbs_90769.1.30	1	90			0
avgbs_114773	1	90.8	avgbs_114773.1.47	1	92.3			1.5
avgbs_117159	1	91.1	avgbs_117159.1.25	1	89.6			1.5
avgbs_111870	1	92	avgbs_111870.1.38	1	92			0
avgbs_100334	1	92.8	avgbs_100334.1.14	18	42.1		Y
avgbs_124274	1	93.8	avgbs_124274.1.57	1	117.4			23.6
avgbs_69968	1	94	avgbs_69968.1.45	1	94			0
avgbs_121598	1	94.6	avgbs_121598.1.14	1	94			0.6
avgbs_67386	1	95	avgbs_67386.1.27	1	95			0
avgbs_121001	1	95.2	avgbs_121001.1.32	1	90.7			4.5
avgbs_54688	1	96.4	avgbs_54688.1.14	1	96.4			0
avgbs_93978	1	96.5	avgbs_93978.1.48	1	96.5			0
avgbs_107296	1	99.3	avgbs_107296.1.39	1	127.3			28
avgbs_215561	1	99.6	avgbs_215561.1.20	1	117.4			17.8
avgbs_202417	1	100.8	avgbs_202417.1.17	1	100.8			0
avgbs_124273	1	101.7	avgbs_124273.1.43	1	102.8			1.1
avgbs_82119	1	101.7	avgbs_82119.1.40	1	101.7			0
avgbs_48304	1	102.8	avgbs_48304.1.46	1	101.7			1.1
avgbs_11733	1	102.8	avgbs_11733.1.18	1	102.8			0
avgbs_10638	1	103.1	avgbs_10638.1.46	1	103.1			0
avgbs_64013	1	103.1	avgbs_64013.1.50	1	103.1			0
avgbs_623825	1	103.2	avgbs_623825.1.11	1	103.2			0
avgbs_224708	1	103.4	avgbs_224708.1.17	1	103.4			0
avgbs_117870	1	104	avgbs_117870.1.55	1	105.9			1.9
avgbs_65584	1	105.7	avgbs_65584.1.24	1	105.7			0
avgbs_218460	1	105.9	avgbs_218460.1.35	1	103.3			2.6
avgbs_224798	1	105.9	avgbs_224798.1.31	1	108.4			2.5
avgbs_104912	1	105.9	avgbs_104912.1.61	1	105.9			0
avgbs_115756	1	105.9	avgbs_115756.1.11	1	105.9			0
avgbs_205323	1	105.9	avgbs_205323.1.17	1	105.9			0
avgbs_48847	1	105.9	avgbs_48847.1.30	1	105.9			0
avgbs_55961	1	106.6	avgbs_55961.1.31	1	106.6			0
avgbs_204607	1	106.8	avgbs_204607.1.33	1	105.9			0.9
avgbs_203374	1	107.2	avgbs_203374.1.53	1	105.9			1.3
avgbs_208389	1	107.2	avgbs_208389.1.53	1	105.9			1.3
avgbs_79216	1	107.3	avgbs_79216.1.9	1	104.4			2.9
avgbs_101443	1	107.3	avgbs_101443.1.41	1	105.9			1.4
avgbs_12109	1	107.6	avgbs_12109.1.61	1	105.9			1.7
avgbs_201840	1	108.2	avgbs_201840.1.18	1	109			0.8
avgbs_105476	1	108.4	avgbs_105476.1.55	1	111.7			3.3
avgbs_117904	1	108.4	avgbs_117904.1.19	1	109			0.6
avgbs_78611	1	108.4	avgbs_78611.1.18	1	109			0.6
avgbs_104914	1	108.4	avgbs_104914.1.56	1	108.4			0
avgbs_108344	1	108.4	avgbs_108344.1.49	1	108.4			0
avgbs_111149	1	108.4	avgbs_111149.1.50	1	108.4			0
avgbs_120017	1	108.4	avgbs_120017.1.28	1	108.4			0
avgbs_121475	1	108.4	avgbs_121475.1.18	1	108.4			0
avgbs_124134	1	108.4	avgbs_124134.1.8	1	108.4			0
avgbs_17824	1	108.4	avgbs_17824.1.12	1	108.4			0
avgbs_18411	1	108.4	avgbs_18411.1.13	1	108.4			0
avgbs_202878	1	108.4	avgbs_202878.1.51	1	108.4			0
avgbs_203662	1	108.4	avgbs_203662.1.55	1	108.4			0
avgbs_204866	1	108.4	avgbs_204866.1.26	1	108.4			0
avgbs_122791	1	109	avgbs_122791.1.47	1	105.9			3.1
avgbs_68395	1	109	avgbs_68395.1.37	1	111.7			2.7
avgbs_59330	1	109	avgbs_59330.1.8	1	110.8			1.8
avgbs_47275	1	109	avgbs_47275.1.30	1	110.5			1.5
avgbs_20309	1	109	avgbs_20309.1.17	1	110.4			1.4
avgbs_113745	1	109	avgbs_113745.1.31	1	109.7			0.7
avgbs_102415	1	109	avgbs_102415.1.16	1	108.4			0.6
avgbs_102627	1	109	avgbs_102627.1.16	1	108.4			0.6
avgbs_102807	1	109	avgbs_102807.1.21	1	108.4			0.6
avgbs_116447	1	109	avgbs_116447.1.8	1	108.4			0.6
avgbs_2240	1	109	avgbs_2240.1.58	1	108.4			0.6
avgbs_282127	1	109	avgbs_282127.1.63	1	108.4			0.6
avgbs_47877	1	109	avgbs_47877.1.10	1	108.4			0.6
avgbs_56832	1	109	avgbs_56832.1.41	1	108.4			0.6
avgbs_63998	1	109	avgbs_63998.1.55	1	108.4			0.6
avgbs_71675	1	109	avgbs_71675.1.13	1	108.4			0.6
avgbs_100893	1	109	avgbs_100893.1.18	1	109			0
avgbs_101266	1	109	avgbs_101266.1.44	1	109			0
avgbs_107387	1	109	avgbs_107387.1.25	1	109			0
avgbs_108181	1	109	avgbs_108181.1.11	1	109			0
avgbs_111635	1	109	avgbs_111635.1.8	1	109			0
avgbs_112401	1	109	avgbs_112401.1.40	1	109			0
avgbs_112919	1	109	avgbs_112919.1.50	1	109			0
avgbs_121575	1	109	avgbs_121575.1.24	1	109			0
avgbs_203629	1	109	avgbs_203629.1.28	1	109			0
avgbs_203869	1	109	avgbs_203869.1.62	1	109			0
avgbs_204150	1	109	avgbs_204150.1.59	1	109			0
avgbs_205774	1	109	avgbs_205774.1.60	1	109			0
avgbs_206029	1	109	avgbs_206029.1.21	1	109			0
avgbs_206281	1	109	avgbs_206281.1.38	1	109			0
avgbs_216083	1	109	avgbs_216083.1.43	1	109			0
avgbs_217026	1	109	avgbs_217026.1.48	1	109			0
avgbs_223022	1	109	avgbs_223022.1.59	1	109			0
avgbs_223120	1	109	avgbs_223120.1.52	1	109			0
avgbs_230238	1	109	avgbs_230238.1.29	1	109			0
avgbs_231881	1	109	avgbs_231881.1.58	1	109			0
avgbs_27839	1	109	avgbs_27839.1.7	1	109			0
avgbs_281813	1	109	avgbs_281813.1.24	1	109			0
avgbs_28422	1	109	avgbs_28422.1.22	1	109			0
avgbs_3519	1	109	avgbs_3519.1.10	1	109			0
avgbs_40850	1	109	avgbs_40850.1.12	1	109			0
avgbs_424413	1	109	avgbs_424413.1.39	1	109			0
avgbs_48317	1	109	avgbs_48317.1.20	1	109			0
avgbs_48700	1	109	avgbs_48700.1.19	1	109			0
avgbs_51015	1	109	avgbs_51015.1.6	1	109			0
avgbs_55301	1	109	avgbs_55301.1.13	1	109			0
avgbs_57615	1	109	avgbs_57615.1.27	1	109			0
avgbs_69778	1	109	avgbs_69778.1.52	1	109			0
avgbs_72125	1	109	avgbs_72125.1.13	1	109			0
avgbs_92926	1	109	avgbs_92926.1.22	1	109			0
avgbs_111090	1	109.7	avgbs_111090.1.49	1	109.7			0
avgbs_20927	1	109.7	avgbs_20927.1.22	1	109.7			0
avgbs_21345	1	109.9	avgbs_21345.1.6	1	109			0.9
avgbs_112938	1	110.2	avgbs_112938.1.46	1	108.4			1.8
avgbs_213309	1	110.2	avgbs_213309.1.21	1	110.2			0
avgbs_204337	1	110.5	avgbs_204337.1.28	1	109			1.5
avgbs_219192	1	110.8	avgbs_219192.1.45	1	109			1.8
avgbs_112390	1	110.8	avgbs_112390.1.46	1	110.8			0
avgbs_122505	1	110.8	avgbs_122505.1.34	1	110.8			0
avgbs_20873	1	111.6	avgbs_20873.1.63	1	114.4			2.8
avgbs_124681	1	111.7	avgbs_124681.1.59	1	111.7			0
avgbs_62978	1	112.3	avgbs_62978.1.29	1	112.3			0
avgbs_70402	1	112.3	avgbs_70402.1.29	1	112.3			0
avgbs_1233	1	112.6	avgbs_1233.1.45	1	117.4			4.8
avgbs_443	1	112.6	avgbs_443.1.60	1	112.6			0
avgbs_37708	1	112.7	avgbs_37708.1.45	1	112.7			0
avgbs_38163	1	112.7	avgbs_38163.1.28	1	112.7			0
avgbs_63869	1	112.7	avgbs_63869.1.55	1	112.7			0
avgbs_2095	1	112.9	avgbs_2095.1.40	1	117.4			4.5
avgbs_11171	1	112.9	avgbs_11171.1.59	1	112.9			0
avgbs_385972	1	112.9	avgbs_385972.1.49	1	112.9			0
avgbs_5835	1	112.9	avgbs_5835.1.7	1	112.9			0
avgbs_6949	1	112.9	avgbs_6949.1.50	1	112.9			0
avgbs_107680	1	113	avgbs_107680.1.8	1	113			0
avgbs_45791	1	113	avgbs_45791.1.6	1	113			0
avgbs_74978	1	113	avgbs_74978.1.12	1	113			0
avgbs_90907	1	113	avgbs_90907.1.12	1	113			0
avgbs_105597	1	113.1	avgbs_105597.1.60	1	110.2			2.9
avgbs_68916	1	113.1	avgbs_68916.1.31	1	113.1			0
avgbs_1259	1	113.3	avgbs_1259.1.31	1	110.2			3.1
avgbs_310871	1	113.4	avgbs_310871.1.16	1	113.4			0
avgbs_12146	1	113.5	avgbs_12146.1.10	1	113.5			0
avgbs_310002	1	113.5	avgbs_310002.1.44	1	113.5			0
avgbs_424859	1	113.5	avgbs_424859.1.13	1	113.5			0
avgbs_46331	1	113.5	avgbs_46331.1.35	1	113.5			0
avgbs_8038	1	113.5	avgbs_8038.1.63	1	113.5			0
avgbs_73887	1	113.6	avgbs_73887.1.60	1	117.4			3.8
avgbs_110760	1	113.6	avgbs_110760.1.15	1	113.6			0
avgbs_115244	1	113.6	avgbs_115244.1.38	1	113.6			0
avgbs_23128	1	113.6	avgbs_23128.1.25	1	113.6			0
avgbs_313320	1	113.6	avgbs_313320.1.23	1	113.6			0
avgbs_314553	1	113.6	avgbs_314553.1.62	1	113.6			0
avgbs_48023	1	113.6	avgbs_48023.1.20	1	113.6			0
avgbs_91938	1	113.7	avgbs_91938.1.56	1	113.7			0
avgbs_424461	1	113.8	avgbs_424461.1.55	1	113.8			0
avgbs_118634	1	113.9	avgbs_118634.1.12	1	82.8			31.1
avgbs_9374	1	113.9	avgbs_9374.1.16	1	114.4			0.5
avgbs_31024	1	113.9	avgbs_31024.1.7	1	113.9			0
avgbs_48075	1	114.2	avgbs_48075.1.47	1	117.4			3.2
avgbs_125823	1	114.4	avgbs_125823.1.34	1	114.4			0
avgbs_428281	1	114.6	avgbs_428281.1.37	1	114.6			0
avgbs_120241	1	114.9	avgbs_120241.1.21	1	114.9			0
avgbs_16619	1	115	avgbs_16619.1.40	9	61.8		Y
avgbs_102808	1	117.4	avgbs_102808.1.28	28	20.3		Y
avgbs_12459	1	117.4	avgbs_12459.1.54	28	20.3		Y
avgbs_64961	1	117.4	avgbs_64961.1.22	1	110.2			7.2
avgbs_16317	1	117.4	avgbs_16317.1.28	1	112.7			4.7
avgbs_63404	1	117.4	avgbs_63404.1.23	1	113.5			3.9
avgbs_227223	1	117.4	avgbs_227223.1.34	1	113.8			3.6
avgbs_100361	1	117.4	avgbs_100361.1.11	1	117.4			0
avgbs_103601	1	117.4	avgbs_103601.1.46	1	117.4			0
avgbs_108949	1	117.4	avgbs_108949.1.42	1	117.4			0
avgbs_119932	1	117.4	avgbs_119932.1.64	1	117.4			0
avgbs_122845	1	117.4	avgbs_122845.1.63	1	117.4			0
avgbs_200815	1	117.4	avgbs_200815.1.28	1	117.4			0
avgbs_2023	1	117.4	avgbs_2023.1.12	1	117.4			0
avgbs_203553	1	117.4	avgbs_203553.1.28	1	117.4			0
avgbs_205882	1	117.4	avgbs_205882.1.46	1	117.4			0
avgbs_34071	1	117.4	avgbs_34071.1.13	1	117.4			0
avgbs_424855	1	117.4	avgbs_424855.1.29	1	117.4			0
avgbs_44805	1	117.4	avgbs_44805.1.25	1	117.4			0
avgbs_46949	1	117.4	avgbs_46949.1.45	1	117.4			0
avgbs_70334	1	117.4	avgbs_70334.1.28	1	117.4			0
avgbs_8098	1	117.4	avgbs_8098.1.7	1	117.4			0
avgbs_89724	1	117.4	avgbs_89724.1.29	1	117.4			0
avgbs_93143	1	117.4	avgbs_93143.1.31	1	117.4			0
avgbs_99270	1	117.4	avgbs_99270.1.58	1	117.4			0
avgbs_216759	1	117.8	avgbs_216759.1.41	1	117.8			0
avgbs_245992	1	118.7	avgbs_245992.1.18	1	112.5			6.2
avgbs_101603	1	122.3	avgbs_101603.1.28	1	122.3			0
avgbs_109185	1	122.3	avgbs_109185.1.18	1	122.3			0
avgbs_125904	1	123.3	avgbs_125904.1.22	1	123.3			0
avgbs_13421	1	126.2	avgbs_13421.1.6	1	126.2			0
avgbs_13180	1	128.4	avgbs_13180.1.9	1	128.4			0
avgbs_232638	1	132.5	avgbs_232638.1.42	1	132.5			0
avgbs_25337	1	132.5	avgbs_25337.1.19	1	132.5			0
avgbs_113313	1	137.3	avgbs_113313.1.29	1	137.3			0
avgbs_79246	2	1.3	avgbs_79246.1.46	2	10.8			9.5
avgbs_119398	2	9.5	avgbs_119398.1.7	2	9.5			0
avgbs_108315	2	10.8	avgbs_108315.1.32	2	10.8			0
avgbs_99965	2	12.8	avgbs_99965.1.35	2	17.1			4.3
avgbs_123135	2	12.8	avgbs_123135.1.15	2	10.8			2
avgbs_309227	2	13.6	avgbs_309227.1.22	2	10.8			2.8
avgbs_51213	2	15.5	avgbs_51213.1.13	2	10.8			4.7
avgbs_247438	2	16.8	avgbs_247438.1.12	2	16.8			0
avgbs_228378	2	18.1	avgbs_228378.1.22	2	18.1			0
avgbs_204694	2	19	avgbs_204694.1.21	2	19			0
avgbs_47458	2	22.3	avgbs_47458.1.53	3	80.3		Y
avgbs_102323	2	23.2	avgbs_102323.1.12	3	83.8		Y
avgbs_2053	2	23.2	avgbs_2053.1.23	3	80.6		Y
avgbs_30366	2	23.2	avgbs_30366.1.33	3	80.3		Y
avgbs_38285	2	23.2	avgbs_38285.1.43	3	40.3		Y
avgbs_42274	2	23.2	avgbs_42274.1.7	3	80.3		Y
avgbs_49671	2	23.2	avgbs_49671.1.45	3	80.1		Y
avgbs_54881	2	23.2	avgbs_54881.1.62	3	74.4		Y
avgbs_84045	2	23.2	avgbs_84045.1.19	3	80.3		Y
avgbs_81144	2	23.2	avgbs_81144.1.16	2	22.1			1.1
avgbs_202748	2	23.2	avgbs_202748.1.17	2	23.2			0
avgbs_221960	2	23.2	avgbs_221960.1.30	2	23.2			0
avgbs_225814	2	23.2	avgbs_225814.1.20	2	23.2			0
avgbs_4842	2	23.2	avgbs_4842.1.31	2	23.2			0
avgbs_58937	2	23.2	avgbs_58937.1.39	2	23.2			0
avgbs_85537	2	23.2	avgbs_85537.1.10	2	23.2			0
avgbs_85833	2	23.2	avgbs_85833.1.27	2	23.2			0
avgbs_93822	2	23.2	avgbs_93822.1.39	2	23.2			0
avgbs_87006	2	26.6	avgbs_87006.1.8	2	26.6			0
avgbs_6K_22030	2	26.8	avgbs_6K_22030.1.8	2	27.4			0.6
avgbs_6831	2	26.8	avgbs_6831.1.32	2	26.8			0
avgbs_80085	2	26.9	avgbs_80085.1.52	2	26.9			0
avgbs_9580	2	27.1	avgbs_9580.1.24	2	27.1			0
avgbs_57167	2	27.2	avgbs_57167.1.45	2	27.2			0
avgbs_428224	2	27.3	avgbs_428224.1.62	2	31.4			4.1
avgbs_22217	2	27.3	avgbs_22217.1.13	2	26.8			0.5
avgbs_108557	2	27.3	avgbs_108557.1.8	2	27.4			0.1
avgbs_123968	2	27.3	avgbs_123968.1.36	2	27.3			0
avgbs_22768	2	27.3	avgbs_22768.1.8	2	27.3			0
avgbs_282350	2	27.3	avgbs_282350.1.60	2	27.3			0
avgbs_31683	2	27.3	avgbs_31683.1.54	2	27.3			0
avgbs_428235	2	27.3	avgbs_428235.1.8	2	27.3			0
avgbs_125973	2	27.4	avgbs_125973.1.51	2	26.9			0.5
avgbs_113493	2	27.4	avgbs_113493.1.8	2	27.4			0
avgbs_237849	2	27.4	avgbs_237849.1.28	2	27.4			0
avgbs_32985	2	27.4	avgbs_32985.1.13	2	27.4			0
avgbs_6K_14100	2	27.4	avgbs_6K_14100.1.53	2	27.4			0
avgbs_63110	2	28.1	avgbs_63110.1.59	2	29.2			1.1
avgbs_205822	2	28.1	avgbs_205822.1.59	2	27.4			0.7
avgbs_205371	2	28.3	avgbs_205371.1.12	2	27.4			0.9
avgbs_203525	2	29.5	avgbs_203525.1.29	2	27.4			2.1
avgbs_245624	2	30.2	avgbs_245624.1.49	2	30.2			0
avgbs_14960	2	33.6	avgbs_14960.1.17	2	34.1			0.5
avgbs_95303	2	33.6	avgbs_95303.1.18	2	33.6			0
avgbs_17741	2	34.1	avgbs_17741.1.21	2	20.7			13.4
avgbs_122880	2	34.1	avgbs_122880.1.45	2	34.1			0
avgbs_200363	2	34.1	avgbs_200363.1.38	2	34.1			0
avgbs_95272	2	37.8	avgbs_95272.1.27	2	34.1			3.7
avgbs_66891	2	38.5	avgbs_66891.1.25	2	38.5			0
avgbs_28378	2	54.4	avgbs_28378.1.22	2	81.5			27.1
avgbs_15299	2	58.2	avgbs_15299.1.19	2	58.2			0
avgbs_10236	2	60.4	avgbs_10236.1.56	2	60.4			0
avgbs_10899	2	67.4	avgbs_10899.1.54	2	87.3			19.9
avgbs_124970	2	67.4	avgbs_124970.1.12	2	87.3			19.9
avgbs_100385	2	67.4	avgbs_100385.1.23	2	85.2			17.8
avgbs_123238	2	67.4	avgbs_123238.1.57	2	85.2			17.8
avgbs_225324	2	67.4	avgbs_225324.1.59	2	73.3			5.9
avgbs_11655	2	67.4	avgbs_11655.1.50	2	72.7			5.3
avgbs_223247	2	67.4	avgbs_223247.1.41	2	72.7			5.3
avgbs_11503	2	67.4	avgbs_11503.1.40	2	67.4			0
avgbs_125386	2	67.4	avgbs_125386.1.16	2	67.4			0
avgbs_125607	2	67.4	avgbs_125607.1.36	2	67.4			0
avgbs_201782	2	67.4	avgbs_201782.1.34	2	67.4			0
avgbs_205959	2	67.4	avgbs_205959.1.31	2	67.4			0
avgbs_217000	2	67.4	avgbs_217000.1.64	2	67.4			0
avgbs_4702	2	67.4	avgbs_4702.1.15	2	67.4			0
avgbs_5466	2	67.4	avgbs_5466.1.62	2	67.4			0
avgbs_71975	2	68.2	avgbs_71975.1.58	2	85.2			17
avgbs_35334	2	68.2	avgbs_35334.1.13	2	67.4			0.8
avgbs_220897	2	70.6	avgbs_220897.1.7	2	85.2			14.6
avgbs_92071	2	70.6	avgbs_92071.1.30	2	72.7			2.1
avgbs_67069	2	70.6	avgbs_67069.1.8	2	70.6			0
avgbs_7775	2	71.2	avgbs_7775.1.24	2	71.2			0
avgbs_200866	2	71.3	avgbs_200866.1.62	2	85.2			13.9
avgbs_34925	2	71.3	avgbs_34925.1.10	2	71.3			0
avgbs_6K_107668	2	71.3	avgbs_6K_107668.1.64	2	71.3			0
avgbs_28468	2	71.4	avgbs_28468.1.48	2	85.2			13.8
avgbs_44965	2	72.1	avgbs_44965.1.39	2	72.1			0
avgbs_72141	2	72.1	avgbs_72141.1.25	2	72.1			0
avgbs_123470	2	73.3	avgbs_123470.1.25	2	88.7			15.4
avgbs_19097	2	73.3	avgbs_19097.1.39	2	87.9			14.6
avgbs_28412	2	73.3	avgbs_28412.1.52	2	85.2			11.9
avgbs_66866	2	73.3	avgbs_66866.1.35	2	85.2			11.9
avgbs_82826	2	73.3	avgbs_82826.1.19	2	85.2			11.9
avgbs_200124	2	73.3	avgbs_200124.1.52	2	72.7			0.6
avgbs_201642	2	73.3	avgbs_201642.1.47	2	72.7			0.6
avgbs_7104	2	73.3	avgbs_7104.1.41	2	72.7			0.6
avgbs_105036	2	73.3	avgbs_105036.1.63	2	73.3			0
avgbs_15150	2	73.3	avgbs_15150.1.54	2	73.3			0
avgbs_200103	2	73.3	avgbs_200103.1.61	2	73.3			0
avgbs_214752	2	73.3	avgbs_214752.1.21	2	73.3			0
avgbs_214967	2	73.3	avgbs_214967.1.60	2	73.3			0
avgbs_78164	2	73.3	avgbs_78164.1.6	2	73.3			0
avgbs_91192	2	73.3	avgbs_91192.1.7	2	73.3			0
avgbs_23340	2	78	avgbs_23340.1.27	2	81.5			3.5
avgbs_83534	2	79.7	avgbs_83534.1.38	2	79.7			0
avgbs_3139	2	80.3	avgbs_3139.1.20	2	81.8			1.5
avgbs_21691	2	81.5	avgbs_21691.1.14	2	67.4			14.1
avgbs_120835	2	81.5	avgbs_120835.1.54	2	77.7			3.8
avgbs_116290	2	81.5	avgbs_116290.1.26	2	81.5			0
avgbs_13	2	81.5	avgbs_13.1.41	2	81.5			0
avgbs_41080	2	81.5	avgbs_41080.1.47	2	81.5			0
avgbs_61164	2	82.1	avgbs_61164.1.46	2	74.4			7.7
avgbs_42352	2	82.4	avgbs_42352.1.49	8	153.1		Y
avgbs_7724	2	82.4	avgbs_7724.1.57	2	87.6			5.2
avgbs_213885	2	82.4	avgbs_213885.1.59	2	82.4			0
avgbs_21793	2	82.4	avgbs_21793.1.42	2	82.4			0
avgbs_35556	2	82.4	avgbs_35556.1.58	2	82.4			0
avgbs_200722	2	83.7	avgbs_200722.1.60	2	87.3			3.6
avgbs_80702	2	84.9	avgbs_80702.1.40	2	84.9			0
avgbs_111687	2	85	avgbs_111687.1.16	2	85			0
avgbs_200247	2	85.2	avgbs_200247.1.28	2	107.5			22.3
avgbs_115002	2	85.2	avgbs_115002.1.27	2	67.4			17.8
avgbs_1420	2	85.2	avgbs_1420.1.18	2	72.7			12.5
avgbs_200634	2	85.2	avgbs_200634.1.13	2	72.7			12.5
avgbs_42794	2	85.2	avgbs_42794.1.31	2	72.7			12.5
avgbs_49082	2	85.2	avgbs_49082.1.20	2	72.7			12.5
avgbs_117274	2	85.2	avgbs_117274.1.45	2	72.9			12.3
avgbs_121000	2	85.2	avgbs_121000.1.29	2	73.3			11.9
avgbs_18260	2	85.2	avgbs_18260.1.32	2	73.3			11.9
avgbs_18371	2	85.2	avgbs_18371.1.23	2	73.3			11.9
avgbs_206748	2	85.2	avgbs_206748.1.23	2	73.3			11.9
avgbs_215462	2	85.2	avgbs_215462.1.51	2	81.5			3.7
avgbs_51660	2	85.2	avgbs_51660.1.18	2	87.7			2.5
avgbs_106841	2	85.2	avgbs_106841.1.50	2	85.2			0
avgbs_119941	2	85.2	avgbs_119941.1.12	2	85.2			0
avgbs_200546	2	85.2	avgbs_200546.1.30	2	85.2			0
avgbs_201420	2	85.2	avgbs_201420.1.39	2	85.2			0
avgbs_22537	2	85.2	avgbs_22537.1.55	2	85.2			0
avgbs_2412	2	85.2	avgbs_2412.1.53	2	85.2			0
avgbs_31648	2	85.2	avgbs_31648.1.21	2	85.2			0
avgbs_31854	2	85.2	avgbs_31854.1.60	2	85.2			0
avgbs_35853	2	85.2	avgbs_35853.1.21	2	85.2			0
avgbs_43836	2	85.2	avgbs_43836.1.8	2	85.2			0
avgbs_8079	2	85.2	avgbs_8079.1.20	2	85.2			0
avgbs_96155	2	85.2	avgbs_96155.1.49	2	85.2			0
avgbs_99941	2	85.2	avgbs_99941.1.21	2	85.2			0
avgbs_61358	2	85.6	avgbs_61358.1.23	2	73.3			12.3
avgbs_72809	2	85.6	avgbs_72809.1.55	2	87.3			1.7
avgbs_11902	2	85.6	avgbs_11902.1.38	2	85.6			0
avgbs_361106	2	85.6	avgbs_361106.1.42	2	85.6			0
avgbs_34882	2	86.9	avgbs_34882.1.59	2	87.4			0.5
avgbs_12792	2	87.3	avgbs_12792.1.31	2	42			45.3
avgbs_86941	2	87.3	avgbs_86941.1.58	2	52.3			35
avgbs_92246	2	87.3	avgbs_92246.1.48	2	52.3			35
avgbs_119457	2	87.3	avgbs_119457.1.60	2	114			26.7
avgbs_200788	2	87.3	avgbs_200788.1.46	2	114			26.7
avgbs_86721	2	87.3	avgbs_86721.1.14	2	107.5			20.2
avgbs_99881	2	87.3	avgbs_99881.1.52	2	67.4			19.9
avgbs_123891	2	87.3	avgbs_123891.1.10	2	72.1			15.2
avgbs_80602	2	87.3	avgbs_80602.1.52	2	72.1			15.2
avgbs_7384	2	87.3	avgbs_7384.1.14	2	72.7			14.6
avgbs_75131	2	87.3	avgbs_75131.1.18	2	72.7			14.6
avgbs_107727	2	87.3	avgbs_107727.1.27	2	73.3			14
avgbs_121370	2	87.3	avgbs_121370.1.29	2	73.3			14
avgbs_78057	2	87.3	avgbs_78057.1.57	2	73.3			14
avgbs_204771	2	87.3	avgbs_204771.1.42	2	85.2			2.1
avgbs_3370	2	87.3	avgbs_3370.1.6	2	88.7			1.4
avgbs_101435	2	87.3	avgbs_101435.1.33	2	87.3			0
avgbs_105177	2	87.3	avgbs_105177.1.53	2	87.3			0
avgbs_116759	2	87.3	avgbs_116759.1.38	2	87.3			0
avgbs_120170	2	87.3	avgbs_120170.1.11	2	87.3			0
avgbs_121737	2	87.3	avgbs_121737.1.40	2	87.3			0
avgbs_12383	2	87.3	avgbs_12383.1.19	2	87.3			0
avgbs_125450	2	87.3	avgbs_125450.1.29	2	87.3			0
avgbs_14966	2	87.3	avgbs_14966.1.51	2	87.3			0
avgbs_15657	2	87.3	avgbs_15657.1.35	2	87.3			0
avgbs_1676	2	87.3	avgbs_1676.1.8	2	87.3			0
avgbs_1822	2	87.3	avgbs_1822.1.25	2	87.3			0
avgbs_205702	2	87.3	avgbs_205702.1.11	2	87.3			0
avgbs_21251	2	87.3	avgbs_21251.1.47	2	87.3			0
avgbs_234424	2	87.3	avgbs_234424.1.28	2	87.3			0
avgbs_38945	2	87.3	avgbs_38945.1.32	2	87.3			0
avgbs_52812	2	87.3	avgbs_52812.1.8	2	87.3			0
avgbs_58559	2	87.3	avgbs_58559.1.8	2	87.3			0
avgbs_66529	2	87.3	avgbs_66529.1.8	2	87.3			0
avgbs_6709	2	87.3	avgbs_6709.1.53	2	87.3			0
avgbs_73467	2	87.3	avgbs_73467.1.8	2	87.3			0
avgbs_94386	2	87.3	avgbs_94386.1.39	2	87.3			0
avgbs_110267	2	88.7	avgbs_110267.1.39	2	88.7			0
avgbs_67050	2	97.4	avgbs_67050.1.64	2	87.3			10.1
avgbs_122400	2	97.6	avgbs_122400.1.30	2	97.6			0
avgbs_94235	2	100.1	avgbs_94235.1.44	2	100.1			0
avgbs_11117	2	100.6	avgbs_11117.1.18	2	85.2			15.4
avgbs_44901	2	101.3	avgbs_44901.1.51	2	85.2			16.1
avgbs_11434	2	105.8	avgbs_11434.1.36	2	105.8			0
avgbs_92859	2	110.4	avgbs_92859.1.22	2	107.5			2.9
avgbs_207852	2	118.5	avgbs_207852.1.16	2	73.3			45.2
avgbs_106828	2	118.5	avgbs_106828.1.54	2	85.2			33.3
avgbs_206774	2	118.5	avgbs_206774.1.41	2	118.5			0
avgbs_15602	3	1.9	avgbs_15602.1.29	3	3.3			1.4
avgbs_108395	3	2.2	avgbs_108395.1.49	3	9			6.8
avgbs_9222	3	2.2	avgbs_9222.1.13	3	2.2			0
avgbs_9232	3	3.3	avgbs_9232.1.15	12	29.5		Y
avgbs_101153	3	3.3	avgbs_101153.1.33	3	11.1			7.8
avgbs_3037	3	3.3	avgbs_3037.1.9	3	9			5.7
avgbs_15086	3	3.3	avgbs_15086.1.53	3	3.5			0.2
avgbs_124571	3	3.3	avgbs_124571.1.23	3	3.3			0
avgbs_215527	3	3.3	avgbs_215527.1.41	3	3.3			0
avgbs_28184	3	3.3	avgbs_28184.1.46	3	3.3			0
avgbs_30854	3	3.3	avgbs_30854.1.45	3	3.3			0
avgbs_31992	3	3.3	avgbs_31992.1.30	3	3.3			0
avgbs_76286	3	3.3	avgbs_76286.1.28	3	3.3			0
avgbs_79662	3	3.4	avgbs_79662.1.52	12	29.5		Y
avgbs_200574	3	3.4	avgbs_200574.1.31	3	4.9			1.5
avgbs_121531	3	3.5	avgbs_121531.1.25	3	3.5			0
avgbs_213394	3	3.5	avgbs_213394.1.33	3	3.5			0
avgbs_216614	3	5.1	avgbs_216614.1.35	3	10.9			5.8
avgbs_20213	3	6.4	avgbs_20213.1.51	2	21.5		Y
avgbs_123989	3	6.4	avgbs_123989.1.16	3	6.4			0
avgbs_6887	3	6.5	avgbs_6887.1.43	3	6.5			0
avgbs_115858	3	6.8	avgbs_115858.1.29	3	0.4			6.4
avgbs_214244	3	6.9	avgbs_214244.1.22	3	3.3			3.6
avgbs_99656	3	9	avgbs_99656.1.17	12	36.3		Y
avgbs_64012	3	9	avgbs_64012.1.36	3	3.3			5.7
avgbs_120404	3	9	avgbs_120404.1.21	3	9			0
avgbs_122952	3	9	avgbs_122952.1.51	3	9			0
avgbs_37086	3	9	avgbs_37086.1.42	3	9			0
avgbs_51690	3	9	avgbs_51690.1.25	3	9			0
avgbs_200500	3	9.5	avgbs_200500.1.46	3	9.5			0
avgbs_220470	3	9.8	avgbs_220470.1.56	3	9			0.8
avgbs_78128	3	10.2	avgbs_78128.1.24	3	10.2			0
avgbs_223497	3	10.3	avgbs_223497.1.50	3	10.3			0
avgbs_200064	3	10.7	avgbs_200064.1.27	3	10.7			0
avgbs_109847	3	11.1	avgbs_109847.1.19	2	21.5		Y
avgbs_98318	3	11.1	avgbs_98318.1.17	12	29.5		Y
avgbs_29997	3	11.1	avgbs_29997.1.14	3	11.1			0
avgbs_30831	3	11.1	avgbs_30831.1.34	3	11.1			0
avgbs_124878	3	11.4	avgbs_124878.1.29	12	36.6		Y
avgbs_65698	3	11.5	avgbs_65698.1.32	3	11.5			0
avgbs_201990	3	12.1	avgbs_201990.1.17	3	9			3.1
avgbs_6K_7563	3	12.6	avgbs_6K_7563.1.11	3	11.9			0.7
avgbs_120041	3	13.3	avgbs_120041.1.27	3	19.7			6.4
avgbs_14111	3	14.2	avgbs_14111.1.14	3	14.2			0
avgbs_66209	3	14.7	avgbs_66209.1.38	3	23.9			9.2
avgbs_50948	3	14.7	avgbs_50948.1.23	3	20			5.3
avgbs_206709	3	14.7	avgbs_206709.1.56	3	11.3			3.4
avgbs_29809	3	14.7	avgbs_29809.1.46	3	11.9			2.8
avgbs_125240	3	14.7	avgbs_125240.1.12	3	14.7			0
avgbs_205821	3	14.7	avgbs_205821.1.24	3	14.7			0
avgbs_220289	3	14.7	avgbs_220289.1.18	3	14.7			0
avgbs_224571	3	14.7	avgbs_224571.1.33	3	14.7			0
avgbs_225656	3	14.7	avgbs_225656.1.49	3	14.7			0
avgbs_41107	3	14.7	avgbs_41107.1.40	3	14.7			0
avgbs_428118	3	14.7	avgbs_428118.1.10	3	14.7			0
avgbs_65667	3	14.7	avgbs_65667.1.21	3	14.7			0
avgbs_413295	3	16.7	avgbs_413295.1.17	3	16.7			0
avgbs_23462	3	18.6	avgbs_23462.1.15	3	37.1			18.5
avgbs_57236	3	18.6	avgbs_57236.1.36	3	21.5			2.9
avgbs_11074	3	18.6	avgbs_11074.1.43	3	20.3			1.7
avgbs_215869	3	18.6	avgbs_215869.1.50	3	18.6			0
avgbs_238425	3	18.6	avgbs_238425.1.25	3	18.6			0
avgbs_26711	3	18.6	avgbs_26711.1.43	3	18.6			0
avgbs_70859	3	19.2	avgbs_70859.1.50	3	19.2			0
avgbs_22904	3	19.5	avgbs_22904.1.57	3	19.5			0
avgbs_110647	3	19.7	avgbs_110647.1.50	3	18.6			1.1
avgbs_122911	3	19.8	avgbs_122911.1.17	3	25.4			5.6
avgbs_120080	3	20	avgbs_120080.1.42	3	7.7			12.3
avgbs_205025	3	20	avgbs_205025.1.39	3	14.7			5.3
avgbs_112957	3	20	avgbs_112957.1.21	3	18.6			1.4
avgbs_99	3	20	avgbs_99.1.64	3	20			0
avgbs_246297	3	20.5	avgbs_246297.1.14	3	20.5			0
avgbs_65418	3	20.8	avgbs_65418.1.35	3	20			0.8
avgbs_115376	3	25	avgbs_115376.1.35	3	25.1			0.1
avgbs_110779	3	25	avgbs_110779.1.57	3	25			0
avgbs_116015	3	25	avgbs_116015.1.41	3	25			0
avgbs_15480	3	25	avgbs_15480.1.35	3	25			0
avgbs_215507	3	25	avgbs_215507.1.39	3	25			0
avgbs_6K_77345	3	25	avgbs_6K_77345.1.62	3	25			0
avgbs_218037	3	25.2	avgbs_218037.1.25	3	27.1			1.9
avgbs_225630	3	25.3	avgbs_225630.1.12	3	25.4			0.1
avgbs_10188	3	25.4	avgbs_10188.1.10	3	37.1			11.7
avgbs_11000	3	25.4	avgbs_11000.1.48	3	37.1			11.7
avgbs_241568	3	25.4	avgbs_241568.1.64	3	37.1			11.7
avgbs_3657	3	25.4	avgbs_3657.1.8	3	37.1			11.7
avgbs_665	3	25.4	avgbs_665.1.36	3	37.1			11.7
avgbs_111696	3	25.4	avgbs_111696.1.54	3	28.8			3.4
avgbs_218576	3	25.4	avgbs_218576.1.31	3	28.8			3.4
avgbs_126105	3	25.4	avgbs_126105.1.15	3	25			0.4
avgbs_200649	3	25.4	avgbs_200649.1.36	3	25			0.4
avgbs_32147	3	25.4	avgbs_32147.1.36	3	25			0.4
avgbs_107394	3	25.4	avgbs_107394.1.14	3	25.4			0
avgbs_109455	3	25.4	avgbs_109455.1.38	3	25.4			0
avgbs_3340	3	25.4	avgbs_3340.1.17	3	25.4			0
avgbs_61580	3	25.9	avgbs_61580.1.36	3	25			0.9
avgbs_20367	3	26	avgbs_20367.1.41	3	37.1			11.1
avgbs_41413	3	26.4	avgbs_41413.1.12	3	37.1			10.7
avgbs_225448	3	26.4	avgbs_225448.1.43	3	25.4			1
avgbs_214099	3	26.4	avgbs_214099.1.39	3	27.1			0.7
avgbs_428052	3	26.4	avgbs_428052.1.6	3	26.4			0
avgbs_428135	3	26.6	avgbs_428135.1.35	3	26.6			0
avgbs_95127	3	26.6	avgbs_95127.1.38	3	26.6			0
avgbs_3547	3	26.7	avgbs_3547.1.46	3	26.7			0
avgbs_115664	3	26.8	avgbs_115664.1.12	3	26.8			0
avgbs_122488	3	27.1	avgbs_122488.1.8	3	27.1			0
avgbs_217082	3	27.6	avgbs_217082.1.56	3	27.6			0
avgbs_110569	3	28.8	avgbs_110569.1.33	3	28.8			0
avgbs_221659	3	28.8	avgbs_221659.1.18	3	28.8			0
avgbs_276795	3	30.9	avgbs_276795.1.25	3	30.9			0
avgbs_428161	3	32.7	avgbs_428161.1.50	3	32.7			0
avgbs_30800	3	35.8	avgbs_30800.1.47	3	40.8			5
avgbs_35917	3	35.8	avgbs_35917.1.21	3	35.8			0
avgbs_98464	3	35.9	avgbs_98464.1.31	3	35.8			0.1
avgbs_428073	3	36	avgbs_428073.1.41	3	36			0
avgbs_119971	3	36.2	avgbs_119971.1.16	3	36.2			0
avgbs_20647	3	36.2	avgbs_20647.1.48	3	36.2			0
avgbs_201963	3	36.7	avgbs_201963.1.31	3	40.8			4.1
avgbs_8528	3	37.1	avgbs_8528.1.24	3	25.4			11.7
avgbs_200391	3	37.1	avgbs_200391.1.47	3	40.7			3.6
avgbs_112775	3	37.1	avgbs_112775.1.8	3	37.1			0
avgbs_121326	3	37.1	avgbs_121326.1.15	3	37.1			0
avgbs_122179	3	37.1	avgbs_122179.1.41	3	37.1			0
avgbs_200278	3	37.1	avgbs_200278.1.54	3	37.1			0
avgbs_202812	3	37.1	avgbs_202812.1.39	3	37.1			0
avgbs_49658	3	37.1	avgbs_49658.1.35	3	37.1			0
avgbs_86730	3	37.1	avgbs_86730.1.50	3	37.1			0
avgbs_117254	3	37.4	avgbs_117254.1.22	3	47.7			10.3
avgbs_207558	3	37.4	avgbs_207558.1.45	3	40.8			3.4
avgbs_428337	3	37.4	avgbs_428337.1.32	3	37.4			0
avgbs_213850	3	37.7	avgbs_213850.1.62	3	37.7			0
avgbs_45	3	39	avgbs_45.1.12	3	40.8			1.8
avgbs_112777	3	39.1	avgbs_112777.1.38	3	40.3			1.2
avgbs_17263	3	39.6	avgbs_17263.1.37	3	39.6			0
avgbs_115355	3	39.8	avgbs_115355.1.52	3	42.4			2.6
avgbs_110939	3	40.1	avgbs_110939.1.48	3	40.7			0.6
avgbs_200059	3	40.3	avgbs_200059.1.42	3	40.3			0
avgbs_200921	3	40.3	avgbs_200921.1.33	3	40.3			0
avgbs_72756	3	40.3	avgbs_72756.1.9	3	40.3			0
avgbs_205722	3	40.6	avgbs_205722.1.53	3	40.7			0.1
avgbs_200725	3	40.7	avgbs_200725.1.19	3	40.3			0.4
avgbs_29654	3	41.2	avgbs_29654.1.55	3	41.2			0
avgbs_203581	3	41.6	avgbs_203581.1.61	3	45.7			4.1
avgbs_14475	3	42.3	avgbs_14475.1.30	3	45.5			3.2
avgbs_87520	3	42.7	avgbs_87520.1.7	3	46.3			3.6
avgbs_200729	3	42.7	avgbs_200729.1.20	3	42.7			0
avgbs_68079	3	42.9	avgbs_68079.1.17	3	41.2			1.7
avgbs_109186	3	43	avgbs_109186.1.10	3	43			0
avgbs_1442	3	43.1	avgbs_1442.1.27	3	46.3			3.2
avgbs_222071	3	43.7	avgbs_222071.1.27	3	45.7			2
avgbs_200700	3	43.7	avgbs_200700.1.8	3	42.7			1
avgbs_204859	3	43.7	avgbs_204859.1.50	3	43.7			0
avgbs_201786	3	44.2	avgbs_201786.1.11	3	40.7			3.5
avgbs_32922	3	44.5	avgbs_32922.1.51	3	44.5			0
avgbs_118082	3	44.6	avgbs_118082.1.26	3	44.6			0
avgbs_15388	3	44.6	avgbs_15388.1.33	3	44.6			0
avgbs_6121	3	44.6	avgbs_6121.1.27	3	44.6			0
avgbs_48571	3	44.8	avgbs_48571.1.49	3	44.8			0
avgbs_89695	3	44.8	avgbs_89695.1.27	3	44.8			0
avgbs_120947	3	45	avgbs_120947.1.55	3	45			0
avgbs_123579	3	45.7	avgbs_123579.1.33	3	40.3			5.4
avgbs_123845	3	45.7	avgbs_123845.1.40	3	45.7			0
avgbs_201832	3	45.7	avgbs_201832.1.35	3	45.7			0
avgbs_53481	3	45.7	avgbs_53481.1.61	3	45.7			0
avgbs_57931	3	45.7	avgbs_57931.1.41	3	45.7			0
avgbs_70595	3	46	avgbs_70595.1.36	3	46			0
avgbs_225671	3	46.1	avgbs_225671.1.56	3	46.1			0
avgbs_76764	3	46.1	avgbs_76764.1.47	3	46.1			0
avgbs_200368	3	46.3	avgbs_200368.1.55	3	40.3			6
avgbs_200345	3	46.3	avgbs_200345.1.58	3	48.5			2.2
avgbs_114398	3	46.3	avgbs_114398.1.53	3	46.3			0
avgbs_117855	3	46.3	avgbs_117855.1.24	3	46.3			0
avgbs_200045	3	46.3	avgbs_200045.1.64	3	46.3			0
avgbs_46583	3	46.3	avgbs_46583.1.24	3	46.3			0
avgbs_6220	3	46.3	avgbs_6220.1.7	3	46.3			0
avgbs_66993	3	46.3	avgbs_66993.1.38	3	46.3			0
avgbs_71617	3	46.3	avgbs_71617.1.46	3	46.3			0
avgbs_8157	3	46.3	avgbs_8157.1.15	3	46.3			0
avgbs_84047	3	46.3	avgbs_84047.1.38	3	46.3			0
avgbs_99390	3	46.3	avgbs_99390.1.48	3	46.3			0
avgbs_60441	3	47.5	avgbs_60441.1.13	3	47.5			0
avgbs_14529	3	48.1	avgbs_14529.1.54	3	48.1			0
avgbs_200195	3	48.1	avgbs_200195.1.51	3	48.1			0
avgbs_214324	3	48.1	avgbs_214324.1.42	3	48.1			0
avgbs_200945	3	48.5	avgbs_200945.1.23	3	48.5			0
avgbs_30381	3	49.8	avgbs_30381.1.23	3	51.5			1.7
avgbs_115135	3	49.8	avgbs_115135.1.9	3	50.5			0.7
avgbs_108022	3	50.1	avgbs_108022.1.35	3	50.1			0
avgbs_200761	3	50.1	avgbs_200761.1.23	3	50.1			0
avgbs_65700	3	50.1	avgbs_65700.1.26	3	50.1			0
avgbs_44679	3	50.5	avgbs_44679.1.31	3	50.5			0
avgbs_120124	3	51.1	avgbs_120124.1.51	3	50.5			0.6
avgbs_70585	3	51.1	avgbs_70585.1.39	3	50.5			0.6
avgbs_64183	3	51.1	avgbs_64183.1.35	3	51.1			0
avgbs_200541	3	51.5	avgbs_200541.1.57	3	51.5			0
avgbs_41886	3	51.5	avgbs_41886.1.13	3	51.5			0
avgbs_62784	3	51.8	avgbs_62784.1.46	3	53.9			2.1
avgbs_216583	3	52.6	avgbs_216583.1.62	3	50.5			2.1
avgbs_112972	3	52.7	avgbs_112972.1.28	3	53.9			1.2
avgbs_215174	3	53.9	avgbs_215174.1.36	3	63.2			9.3
avgbs_106955	3	53.9	avgbs_106955.1.8	3	50.5			3.4
avgbs_75325	3	53.9	avgbs_75325.1.43	3	50.5			3.4
avgbs_225854	3	53.9	avgbs_225854.1.37	3	54.8			0.9
avgbs_110823	3	53.9	avgbs_110823.1.64	3	53.9			0
avgbs_110981	3	53.9	avgbs_110981.1.33	3	53.9			0
avgbs_116128	3	53.9	avgbs_116128.1.25	3	53.9			0
avgbs_116254	3	53.9	avgbs_116254.1.62	3	53.9			0
avgbs_12068	3	53.9	avgbs_12068.1.8	3	53.9			0
avgbs_200044	3	53.9	avgbs_200044.1.23	3	53.9			0
avgbs_200450	3	53.9	avgbs_200450.1.27	3	53.9			0
avgbs_200679	3	53.9	avgbs_200679.1.31	3	53.9			0
avgbs_200811	3	53.9	avgbs_200811.1.57	3	53.9			0
avgbs_214750	3	53.9	avgbs_214750.1.26	3	53.9			0
avgbs_217977	3	53.9	avgbs_217977.1.41	3	53.9			0
avgbs_38564	3	53.9	avgbs_38564.1.39	3	53.9			0
avgbs_54503	3	53.9	avgbs_54503.1.8	3	53.9			0
avgbs_6277	3	53.9	avgbs_6277.1.48	3	53.9			0
avgbs_90170	3	54.9	avgbs_90170.1.39	3	54.7			0.2
avgbs_219337	3	55	avgbs_219337.1.47	3	54.5			0.5
avgbs_94184	3	55	avgbs_94184.1.9	3	55			0
avgbs_200590	3	55.7	avgbs_200590.1.46	3	55.7			0
avgbs_122760	3	55.9	avgbs_122760.1.18	3	56.2			0.3
avgbs_15288	3	56	avgbs_15288.1.54	3	56			0
avgbs_103135	3	56.2	avgbs_103135.1.9	3	61.7			5.5
avgbs_200110	3	56.2	avgbs_200110.1.37	3	56.2			0
avgbs_59950	3	56.6	avgbs_59950.1.35	3	55.5			1.1
avgbs_51823	3	56.7	avgbs_51823.1.6	3	65.9			9.2
avgbs_103282	3	56.7	avgbs_103282.1.20	3	56.7			0
avgbs_46020	3	56.8	avgbs_46020.1.61	3	54.9			1.9
avgbs_220989	3	56.8	avgbs_220989.1.21	3	56.8			0
avgbs_215413	3	56.9	avgbs_215413.1.62	3	55.6			1.3
avgbs_37919	3	57.3	avgbs_37919.1.11	3	62.9			5.6
avgbs_126005	3	58.3	avgbs_126005.1.24	3	64.3			6
avgbs_81232	3	58.3	avgbs_81232.1.52	3	62.7			4.4
avgbs_200216	3	58.3	avgbs_200216.1.46	3	62.6			4.3
avgbs_217925	3	58.3	avgbs_217925.1.9	3	61.8			3.5
avgbs_124086	3	58.3	avgbs_124086.1.53	3	58.3			0
avgbs_35607	3	58.3	avgbs_35607.1.39	3	58.3			0
avgbs_93612	3	58.3	avgbs_93612.1.10	3	58.3			0
avgbs_98407	3	58.3	avgbs_98407.1.10	3	58.3			0
avgbs_125423	3	59	avgbs_125423.1.19	3	65			6
avgbs_213652	3	60.2	avgbs_213652.1.23	3	61.6			1.4
avgbs_216860	3	63	avgbs_216860.1.19	3	63			0
avgbs_58322	3	63	avgbs_58322.1.23	3	63			0
avgbs_114294	3	63.6	avgbs_114294.1.13	3	63.6			0
avgbs_69754	3	63.6	avgbs_69754.1.31	3	63.6			0
avgbs_30996	3	63.8	avgbs_30996.1.44	3	63.8			0
avgbs_6K_86251	3	63.9	avgbs_6K_86251.1.13	3	56.1			7.8
avgbs_20045	3	64.3	avgbs_20045.1.23	3	65			0.7
avgbs_97069	3	64.3	avgbs_97069.1.7	3	64.3			0
avgbs_200054	3	65	avgbs_200054.1.50	3	59.3			5.7
avgbs_116510	3	65	avgbs_116510.1.34	3	62.7			2.3
avgbs_17698	3	65	avgbs_17698.1.14	3	63.1			1.9
avgbs_107597	3	65	avgbs_107597.1.31	3	65			0
avgbs_108983	3	65	avgbs_108983.1.64	3	65			0
avgbs_200053	3	65	avgbs_200053.1.47	3	65			0
avgbs_200163	3	65	avgbs_200163.1.30	3	65			0
avgbs_200878	3	65	avgbs_200878.1.29	3	65			0
avgbs_200911	3	65	avgbs_200911.1.64	3	65			0
avgbs_203133	3	65	avgbs_203133.1.60	3	65			0
avgbs_206165	3	65	avgbs_206165.1.26	3	65			0
avgbs_66362	3	65	avgbs_66362.1.25	3	65			0
avgbs_80766	3	65	avgbs_80766.1.28	3	65			0
avgbs_53894	3	66.2	avgbs_53894.1.36	3	40.3			25.9
avgbs_200385	3	68.1	avgbs_200385.1.52	3	68.1			0
avgbs_9099	3	68.7	avgbs_9099.1.53	3	68.7			0
avgbs_100974	3	69	avgbs_100974.1.45	3	69.1			0.1
avgbs_15499	3	70.1	avgbs_15499.1.33	3	101.6			31.5
avgbs_57321	3	70.1	avgbs_57321.1.54	3	73.1			3
avgbs_6K_108402	3	70.1	avgbs_6K_108402.1.59	3	73.1			3
avgbs_71814	3	70.1	avgbs_71814.1.46	3	73.1			3
avgbs_102038	3	70.1	avgbs_102038.1.37	3	70.1			0
avgbs_105705	3	70.1	avgbs_105705.1.17	3	70.1			0
avgbs_109851	3	70.1	avgbs_109851.1.34	3	70.1			0
avgbs_200075	3	70.1	avgbs_200075.1.33	3	70.1			0
avgbs_200569	3	70.1	avgbs_200569.1.61	3	70.1			0
avgbs_200573	3	70.1	avgbs_200573.1.52	3	70.1			0
avgbs_122996	3	72.7	avgbs_122996.1.41	2	23.2		Y
avgbs_221927	3	72.7	avgbs_221927.1.43	2	23.2		Y
avgbs_42249	3	72.7	avgbs_42249.1.14	2	23.2		Y
avgbs_49574	3	72.7	avgbs_49574.1.54	2	23.2		Y
avgbs_66593	3	72.7	avgbs_66593.1.53	2	23.2		Y
avgbs_67347	3	72.7	avgbs_67347.1.13	2	23.2		Y
avgbs_29905	3	72.7	avgbs_29905.1.30	3	83.8			11.1
avgbs_224254	3	72.7	avgbs_224254.1.47	3	82.8			10.1
avgbs_88890	3	72.7	avgbs_88890.1.10	3	82.8			10.1
avgbs_69701	3	72.7	avgbs_69701.1.10	3	80.3			7.6
avgbs_87467	3	72.7	avgbs_87467.1.16	3	80.3			7.6
avgbs_222229	3	72.7	avgbs_222229.1.63	3	77.8			5.1
avgbs_222317	3	72.7	avgbs_222317.1.56	3	77.8			5.1
avgbs_237558	3	72.7	avgbs_237558.1.41	3	77.8			5.1
avgbs_21346	3	72.7	avgbs_21346.1.21	3	75.4			2.7
avgbs_110152	3	72.7	avgbs_110152.1.37	3	72.7			0
avgbs_113639	3	72.7	avgbs_113639.1.41	3	72.7			0
avgbs_118619	3	72.7	avgbs_118619.1.24	3	72.7			0
avgbs_124135	3	72.7	avgbs_124135.1.54	3	72.7			0
avgbs_207033	3	72.7	avgbs_207033.1.63	3	72.7			0
avgbs_244520	3	72.7	avgbs_244520.1.47	3	72.7			0
avgbs_314491	3	72.7	avgbs_314491.1.58	3	72.7			0
avgbs_76995	3	72.7	avgbs_76995.1.27	3	72.7			0
avgbs_125962	3	73.1	avgbs_125962.1.57	3	103.3			30.2
avgbs_17503	3	73.1	avgbs_17503.1.62	3	103.3			30.2
avgbs_88761	3	73.1	avgbs_88761.1.9	3	103.3			30.2
avgbs_8155	3	73.1	avgbs_8155.1.56	3	65			8.1
avgbs_8261	3	73.1	avgbs_8261.1.17	3	68.8			4.3
avgbs_116683	3	73.1	avgbs_116683.1.36	3	75.8			2.7
avgbs_14059	3	73.1	avgbs_14059.1.34	3	75.8			2.7
avgbs_114145	3	73.1	avgbs_114145.1.9	3	73.1			0
avgbs_115457	3	73.1	avgbs_115457.1.24	3	73.1			0
avgbs_120790	3	73.1	avgbs_120790.1.31	3	73.1			0
avgbs_121073	3	73.1	avgbs_121073.1.10	3	73.1			0
avgbs_200458	3	73.1	avgbs_200458.1.39	3	73.1			0
avgbs_200538	3	73.1	avgbs_200538.1.51	3	73.1			0
avgbs_200635	3	73.1	avgbs_200635.1.64	3	73.1			0
avgbs_224315	3	73.1	avgbs_224315.1.27	3	73.1			0
avgbs_224974	3	73.1	avgbs_224974.1.32	3	73.1			0
avgbs_225833	3	73.1	avgbs_225833.1.37	3	73.1			0
avgbs_247814	3	73.1	avgbs_247814.1.43	3	73.1			0
avgbs_38341	3	73.1	avgbs_38341.1.34	3	73.1			0
avgbs_49507	3	73.1	avgbs_49507.1.45	3	73.1			0
avgbs_77185	3	73.1	avgbs_77185.1.64	3	73.1			0
avgbs_92953	3	73.1	avgbs_92953.1.31	3	73.1			0
avgbs_52714	3	73.8	avgbs_52714.1.20	3	73.8			0
avgbs_108690	3	74.2	avgbs_108690.1.10	3	73.1			1.1
avgbs_664	3	74.5	avgbs_664.1.26	3	74.5			0
avgbs_6K_70389	3	74.6	avgbs_6K_70389.1.13	3	73.1			1.5
avgbs_219996	3	75.3	avgbs_219996.1.27	3	75.3			0
avgbs_15140	3	75.8	avgbs_15140.1.49	3	103.3			27.5
avgbs_223267	3	75.8	avgbs_223267.1.42	3	91.8			16
avgbs_18498	3	75.8	avgbs_18498.1.59	3	73.1			2.7
avgbs_87768	3	75.8	avgbs_87768.1.52	3	73.1			2.7
avgbs_42476	3	75.8	avgbs_42476.1.8	3	77.8			2
avgbs_45595	3	75.8	avgbs_45595.1.30	3	77.8			2
avgbs_84568	3	75.8	avgbs_84568.1.18	3	77.8			2
avgbs_228501	3	75.8	avgbs_228501.1.51	3	75.3			0.5
avgbs_14637	3	75.8	avgbs_14637.1.58	3	75.8			0
avgbs_14913	3	75.8	avgbs_14913.1.9	3	75.8			0
avgbs_219036	3	75.8	avgbs_219036.1.30	3	75.8			0
avgbs_225228	3	75.8	avgbs_225228.1.31	3	75.8			0
avgbs_30946	3	75.8	avgbs_30946.1.14	3	75.8			0
avgbs_406309	3	75.8	avgbs_406309.1.20	3	75.8			0
avgbs_71714	3	75.8	avgbs_71714.1.43	3	75.8			0
avgbs_84032	3	75.8	avgbs_84032.1.41	3	75.8			0
avgbs_89539	3	75.8	avgbs_89539.1.16	3	75.8			0
avgbs_91521	3	75.8	avgbs_91521.1.43	3	75.8			0
avgbs_112456	3	76.4	avgbs_112456.1.62	3	76.4			0
avgbs_38666	3	76.5	avgbs_38666.1.34	3	76.5			0
avgbs_10506	3	76.8	avgbs_10506.1.24	3	76.8			0
avgbs_201593	3	77.3	avgbs_201593.1.38	3	77.8			0.5
avgbs_5677	3	77.8	avgbs_5677.1.45	2	23.2		Y
avgbs_84519	3	77.8	avgbs_84519.1.43	2	23.2		Y
avgbs_124664	3	77.8	avgbs_124664.1.60	3	72.7			5.1
avgbs_69632	3	77.8	avgbs_69632.1.53	3	72.7			5.1
avgbs_123688	3	77.8	avgbs_123688.1.20	3	75.8			2
avgbs_39642	3	77.8	avgbs_39642.1.40	3	75.8			2
avgbs_93350	3	77.8	avgbs_93350.1.45	3	75.8			2
avgbs_11077	3	77.8	avgbs_11077.1.9	3	77.8			0
avgbs_20781	3	77.8	avgbs_20781.1.27	3	77.8			0
avgbs_217833	3	77.8	avgbs_217833.1.34	3	77.8			0
avgbs_22185	3	77.8	avgbs_22185.1.20	3	77.8			0
avgbs_26477	3	77.8	avgbs_26477.1.16	3	77.8			0
avgbs_38632	3	77.8	avgbs_38632.1.42	3	77.8			0
avgbs_40610	3	77.8	avgbs_40610.1.34	3	77.8			0
avgbs_57318	3	77.8	avgbs_57318.1.54	3	77.8			0
avgbs_86092	3	77.8	avgbs_86092.1.54	3	77.8			0
avgbs_34079	3	78.5	avgbs_34079.1.31	3	75.8			2.7
avgbs_63400	3	78.7	avgbs_63400.1.49	3	77.8			0.9
avgbs_36407	3	78.8	avgbs_36407.1.31	3	77.8			1
avgbs_245	3	79	avgbs_245.1.45	2	18.5		Y
avgbs_114170	3	79.1	avgbs_114170.1.11	3	80.3			1.2
avgbs_85023	3	79.2	avgbs_85023.1.7	3	80.3			1.1
avgbs_202886	3	80.1	avgbs_202886.1.35	3	82.8			2.7
avgbs_25043	3	80.1	avgbs_25043.1.60	3	80.3			0.2
avgbs_92390	3	80.1	avgbs_92390.1.41	3	80.3			0.2
avgbs_105368	3	80.2	avgbs_105368.1.38	2	23.2		Y
avgbs_221735	3	80.2	avgbs_221735.1.60	2	23.2		Y
avgbs_221508	3	80.2	avgbs_221508.1.42	3	82.2			2
avgbs_115371	3	80.2	avgbs_115371.1.12	3	80.2			0
avgbs_117846	3	80.2	avgbs_117846.1.20	3	80.2			0
avgbs_98434	3	80.2	avgbs_98434.1.45	3	80.2			0
avgbs_121028	3	80.3	avgbs_121028.1.24	2	23.2		Y
avgbs_14968	3	80.3	avgbs_14968.1.8	2	23.2		Y
avgbs_203783	3	80.3	avgbs_203783.1.31	2	23.2		Y
avgbs_88442	3	80.3	avgbs_88442.1.53	2	23.2		Y
avgbs_14885	3	80.3	avgbs_14885.1.34	3	89.4			9.1
avgbs_119069	3	80.3	avgbs_119069.1.35	3	82.8			2.5
avgbs_208059	3	80.3	avgbs_208059.1.39	3	82.8			2.5
avgbs_125592	3	80.3	avgbs_125592.1.44	3	80.3			0
avgbs_201608	3	80.3	avgbs_201608.1.13	3	80.3			0
avgbs_36649	3	80.3	avgbs_36649.1.21	3	80.3			0
avgbs_65695	3	80.3	avgbs_65695.1.20	3	80.3			0
avgbs_6K_102362	3	80.3	avgbs_6K_102362.1.11	3	80.3			0
avgbs_244967	3	80.5	avgbs_244967.1.62	2	23.2		Y
avgbs_97969	3	80.5	avgbs_97969.1.26	3	77.8			2.7
avgbs_38923	3	80.5	avgbs_38923.1.64	3	80.3			0.2
avgbs_39915	3	81	avgbs_39915.1.56	3	72.7			8.3
avgbs_51800	3	81.6	avgbs_51800.1.28	3	80.3			1.3
avgbs_70342	3	82.2	avgbs_70342.1.35	3	82.8			0.6
avgbs_223290	3	82.5	avgbs_223290.1.17	3	82.8			0.3
avgbs_36478	3	82.5	avgbs_36478.1.53	3	82.5			0
avgbs_70460	3	82.6	avgbs_70460.1.19	3	82.6			0
avgbs_104545	3	82.8	avgbs_104545.1.36	2	23.2		Y
avgbs_105073	3	82.8	avgbs_105073.1.18	2	23.2		Y
avgbs_106011	3	82.8	avgbs_106011.1.10	2	23.2		Y
avgbs_107422	3	82.8	avgbs_107422.1.27	2	23.2		Y
avgbs_118300	3	82.8	avgbs_118300.1.40	2	23.2		Y
avgbs_3954	3	82.8	avgbs_3954.1.46	2	22.1		Y
avgbs_68935	3	82.8	avgbs_68935.1.46	2	23.2		Y
avgbs_86358	3	82.8	avgbs_86358.1.60	2	23.2		Y
avgbs_202080	3	82.8	avgbs_202080.1.56	3	80.1			2.7
avgbs_59997	3	82.8	avgbs_59997.1.52	3	80.1			2.7
avgbs_77157	3	82.8	avgbs_77157.1.13	3	80.1			2.7
avgbs_91109	3	82.8	avgbs_91109.1.48	3	80.3			2.5
avgbs_1934	3	82.8	avgbs_1934.1.32	3	81.6			1.2
avgbs_108645	3	82.8	avgbs_108645.1.42	3	83.8			1
avgbs_16517	3	82.8	avgbs_16517.1.52	3	83.8			1
avgbs_35706	3	82.8	avgbs_35706.1.11	3	83.8			1
avgbs_4760	3	82.8	avgbs_4760.1.55	3	83.8			1
avgbs_65676	3	82.8	avgbs_65676.1.45	3	83.8			1
avgbs_225780	3	82.8	avgbs_225780.1.48	3	82.7			0.1
avgbs_114124	3	82.8	avgbs_114124.1.7	3	82.8			0
avgbs_124366	3	82.8	avgbs_124366.1.40	3	82.8			0
avgbs_17331	3	82.8	avgbs_17331.1.27	3	82.8			0
avgbs_200016	3	82.8	avgbs_200016.1.44	3	82.8			0
avgbs_201838	3	82.8	avgbs_201838.1.49	3	82.8			0
avgbs_201909	3	82.8	avgbs_201909.1.31	3	82.8			0
avgbs_21497	3	82.8	avgbs_21497.1.33	3	82.8			0
avgbs_225653	3	82.8	avgbs_225653.1.46	3	82.8			0
avgbs_225835	3	82.8	avgbs_225835.1.12	3	82.8			0
avgbs_25196	3	82.8	avgbs_25196.1.7	3	82.8			0
avgbs_29449	3	82.8	avgbs_29449.1.34	3	82.8			0
avgbs_35969	3	82.8	avgbs_35969.1.30	3	82.8			0
avgbs_48423	3	82.8	avgbs_48423.1.64	3	82.8			0
avgbs_61658	3	82.8	avgbs_61658.1.34	3	82.8			0
avgbs_65693	3	82.8	avgbs_65693.1.49	3	82.8			0
avgbs_65859	3	82.8	avgbs_65859.1.29	3	82.8			0
avgbs_76114	3	82.8	avgbs_76114.1.39	3	82.8			0
avgbs_76503	3	82.8	avgbs_76503.1.38	3	82.8			0
avgbs_77867	3	82.8	avgbs_77867.1.20	3	82.8			0
avgbs_82539	3	82.8	avgbs_82539.1.18	3	82.8			0
avgbs_91980	3	82.8	avgbs_91980.1.13	3	82.8			0
avgbs_225385	3	83.1	avgbs_225385.1.62	3	82.8			0.3
avgbs_26010	3	83.2	avgbs_26010.1.57	3	80.3			2.9
avgbs_34261	3	83.8	avgbs_34261.1.44	3	80.1			3.7
avgbs_112523	3	83.8	avgbs_112523.1.30	3	80.3			3.5
avgbs_20129	3	83.8	avgbs_20129.1.6	3	80.3			3.5
avgbs_111455	3	83.8	avgbs_111455.1.48	3	82.8			1
avgbs_13383	3	83.8	avgbs_13383.1.29	3	82.8			1
avgbs_20209	3	83.8	avgbs_20209.1.33	3	82.8			1
avgbs_113360	3	83.8	avgbs_113360.1.13	3	83.8			0
avgbs_114044	3	83.8	avgbs_114044.1.42	3	83.8			0
avgbs_17996	3	83.8	avgbs_17996.1.6	3	83.8			0
avgbs_19217	3	83.8	avgbs_19217.1.47	3	83.8			0
avgbs_217824	3	83.8	avgbs_217824.1.37	3	83.8			0
avgbs_39730	3	83.8	avgbs_39730.1.47	3	83.8			0
avgbs_7655	3	83.8	avgbs_7655.1.24	3	83.8			0
avgbs_89995	3	83.8	avgbs_89995.1.35	3	83.8			0
avgbs_5834	3	89.6	avgbs_5834.1.36	3	89.6			0
avgbs_68347	3	90.4	avgbs_68347.1.43	3	91.8			1.4
avgbs_6K_30360	3	91.8	avgbs_6K_30360.1.61	3	83.8			8
avgbs_115111	3	91.8	avgbs_115111.1.18	3	91.8			0
avgbs_18975	3	91.8	avgbs_18975.1.17	3	91.8			0
avgbs_216939	3	91.8	avgbs_216939.1.18	3	91.8			0
avgbs_4367	3	91.8	avgbs_4367.1.35	3	91.8			0
avgbs_54015	3	91.8	avgbs_54015.1.27	3	91.8			0
avgbs_38796	3	94.9	avgbs_38796.1.30	3	112.3			17.4
avgbs_119403	3	101.6	avgbs_119403.1.57	3	75.8			25.8
avgbs_223274	3	101.6	avgbs_223274.1.12	3	101.6			0
avgbs_15185	3	102	avgbs_15185.1.51	3	101.6			0.4
avgbs_8134	3	102.2	avgbs_8134.1.18	3	65			37.2
avgbs_47778	3	103.3	avgbs_47778.1.37	3	65			38.3
avgbs_53320	3	103.3	avgbs_53320.1.39	3	70.1			33.2
avgbs_105363	3	103.3	avgbs_105363.1.28	3	73.1			30.2
avgbs_118589	3	103.3	avgbs_118589.1.26	3	73.1			30.2
avgbs_21155	3	103.3	avgbs_21155.1.48	3	73.1			30.2
avgbs_2269	3	103.3	avgbs_2269.1.6	3	73.1			30.2
avgbs_39201	3	103.3	avgbs_39201.1.12	3	73.1			30.2
avgbs_44668	3	103.3	avgbs_44668.1.17	3	73.1			30.2
avgbs_50360	3	103.3	avgbs_50360.1.50	3	73.1			30.2
avgbs_57265	3	103.3	avgbs_57265.1.24	3	73.1			30.2
avgbs_6K_57848	3	103.3	avgbs_6K_57848.1.14	3	73.1			30.2
avgbs_84678	3	103.3	avgbs_84678.1.36	3	73.1			30.2
avgbs_19224	3	103.3	avgbs_19224.1.26	3	75.8			27.5
avgbs_21789	3	103.3	avgbs_21789.1.16	3	75.8			27.5
avgbs_230262	3	103.3	avgbs_230262.1.59	3	75.8			27.5
avgbs_25844	3	103.3	avgbs_25844.1.18	3	75.8			27.5
avgbs_57030	3	103.3	avgbs_57030.1.13	3	75.8			27.5
avgbs_67543	3	103.3	avgbs_67543.1.25	3	75.8			27.5
avgbs_80745	3	103.3	avgbs_80745.1.29	3	75.8			27.5
avgbs_117382	3	103.3	avgbs_117382.1.30	3	103.3			0
avgbs_2074	3	103.3	avgbs_2074.1.47	3	103.3			0
avgbs_244090	3	103.3	avgbs_244090.1.24	3	103.3			0
avgbs_30114	3	103.3	avgbs_30114.1.9	3	103.3			0
avgbs_47602	3	103.3	avgbs_47602.1.13	3	103.3			0
avgbs_48660	3	103.3	avgbs_48660.1.61	3	103.3			0
avgbs_60871	3	103.3	avgbs_60871.1.34	3	103.3			0
avgbs_76332	3	103.3	avgbs_76332.1.16	3	103.3			0
avgbs_201260	3	109.8	avgbs_201260.1.41	3	123.5			13.7
avgbs_206948	3	109.8	avgbs_206948.1.41	3	109.8			0
avgbs_223482	3	109.8	avgbs_223482.1.21	3	109.8			0
avgbs_224911	3	110.2	avgbs_224911.1.50	3	91.8			18.4
avgbs_61526	3	110.5	avgbs_61526.1.57	3	124.3			13.8
avgbs_17897	3	110.5	avgbs_17897.1.47	3	110.5			0
avgbs_80200	3	110.7	avgbs_80200.1.64	3	124.3			13.6
avgbs_15527	3	112.3	avgbs_15527.1.6	3	91.1			21.2
avgbs_111162	3	112.3	avgbs_111162.1.13	3	119.9			7.6
avgbs_204448	3	112.3	avgbs_204448.1.35	3	119.9			7.6
avgbs_64917	3	112.3	avgbs_64917.1.58	3	112.3			0
avgbs_6835	3	112.3	avgbs_6835.1.20	3	112.3			0
avgbs_6837	3	113.2	avgbs_6837.1.39	3	113.2			0
avgbs_203074	3	115.8	avgbs_203074.1.49	3	122.9			7.1
avgbs_19491	3	116.3	avgbs_19491.1.63	3	122.9			6.6
avgbs_123253	3	116.8	avgbs_123253.1.29	3	116.8			0
avgbs_205287	3	119.9	avgbs_205287.1.49	3	119.9			0
avgbs_83421	3	119.9	avgbs_83421.1.13	3	119.9			0
avgbs_204039	3	120.4	avgbs_204039.1.49	3	120.4			0
avgbs_73595	3	122.9	avgbs_73595.1.29	3	122.9			0
avgbs_99931	3	122.9	avgbs_99931.1.48	3	122.9			0
avgbs_111522	3	124.3	avgbs_111522.1.58	3	124.3			0
avgbs_98908	3	125	avgbs_98908.1.31	3	125			0
avgbs_75557	3	125.8	avgbs_75557.1.49	3	127			1.2
avgbs_115789	3	126.2	avgbs_115789.1.23	3	120.1			6.1
avgbs_217214	3	126.5	avgbs_217214.1.20	3	126.5			0
avgbs_110277	3	128.6	avgbs_110277.1.7	3	128.6			0
avgbs_231497	3	128.6	avgbs_231497.1.26	3	128.6			0
avgbs_66031	3	128.6	avgbs_66031.1.57	3	128.6			0
avgbs_68557	3	129.2	avgbs_68557.1.46	3	129.9			0.7
avgbs_74478	3	129.2	avgbs_74478.1.54	3	129.9			0.7
avgbs_108812	3	129.2	avgbs_108812.1.41	3	129.2			0
avgbs_46839	3	129.2	avgbs_46839.1.60	3	129.2			0
avgbs_109592	3	129.9	avgbs_109592.1.43	3	126			3.9
avgbs_225071	3	129.9	avgbs_225071.1.48	3	126.5			3.4
avgbs_222513	3	129.9	avgbs_222513.1.23	3	128.6			1.3
avgbs_107847	3	129.9	avgbs_107847.1.31	3	129.9			0
avgbs_113023	3	129.9	avgbs_113023.1.58	3	129.9			0
avgbs_202409	3	129.9	avgbs_202409.1.43	3	129.9			0
avgbs_2197	3	130.2	avgbs_2197.1.60	3	131.4			1.2
avgbs_115387	3	130.4	avgbs_115387.1.10	3	130.4			0
avgbs_124206	3	130.6	avgbs_124206.1.35	3	130.6			0
avgbs_429897	3	133.3	avgbs_429897.1.43	3	133.3			0
avgbs_242879	3	134.9	avgbs_242879.1.57	3	134.9			0
avgbs_74412	3	135.7	avgbs_74412.1.41	3	135.7			0
avgbs_37253	3	137.7	avgbs_37253.1.40	3	137.7			0
avgbs_74773	3	141.8	avgbs_74773.1.23	3	141.8			0
avgbs_78042	3	143.3	avgbs_78042.1.39	3	134.2			9.1
avgbs_224970	3	161	avgbs_224970.1.21	18	67.7		Y
avgbs_11168	3	162	avgbs_11168.1.18	18	58.9		Y
avgbs_76550	3	162	avgbs_76550.1.17	18	37.3		Y
avgbs_225618	3	162	avgbs_225618.1.49	28	20		Y
avgbs_100862	3	162	avgbs_100862.1.31	3	161.6			0.4
avgbs_51424	3	162	avgbs_51424.1.28	3	161.7			0.3
avgbs_225253	3	162	avgbs_225253.1.41	3	161.9			0.1
avgbs_16236	3	162	avgbs_16236.1.16	3	162			0
avgbs_61772	3	162	avgbs_61772.1.13	3	162			0
avgbs_64529	3	162	avgbs_64529.1.37	3	162			0
avgbs_75640	3	162	avgbs_75640.1.24	3	162			0
avgbs_26756	4	-12.1	avgbs_26756.1.52	4	23.8			35.9
avgbs_200076	4	2.6	avgbs_200076.1.51	4	2.6			0
avgbs_213509	4	3.1	avgbs_213509.1.30	4	3.1			0
avgbs_82133	4	4.9	avgbs_82133.1.8	4	4.9			0
avgbs_225741	4	11.9	avgbs_225741.1.62	4	11.9			0
avgbs_6K_11649	4	13.2	avgbs_6K_11649.1.61	4	13.2			0
avgbs_6K_71132	4	13.2	avgbs_6K_71132.1.11	4	13.2			0
avgbs_11214	4	14.2	avgbs_11214.1.14	4	14.2			0
avgbs_117439	4	16.2	avgbs_117439.1.29	4	16.2			0
avgbs_56142	4	17.5	avgbs_56142.1.12	4	17.5			0
avgbs_77024	4	17.6	avgbs_77024.1.36	4	17.6			0
avgbs_96208	4	18.3	avgbs_96208.1.22	4	20.2			1.9
avgbs_40443	4	19	avgbs_40443.1.38	4	19			0
avgbs_84004	4	20.2	avgbs_84004.1.43	4	17.6			2.6
avgbs_49521	4	20.2	avgbs_49521.1.32	4	20.2			0
avgbs_224236	4	20.4	avgbs_224236.1.31	4	20.4			0
avgbs_62904	4	20.9	avgbs_62904.1.26	4	20.9			0
avgbs_109207	4	22.8	avgbs_109207.1.60	4	20.4			2.4
avgbs_6K_11292	4	23.8	avgbs_6K_11292.1.8	4	23.8			0
avgbs_6K_116641	4	24.2	avgbs_6K_116641.1.57	4	27			2.8
avgbs_222903	4	26.5	avgbs_222903.1.53	4	26.5			0
avgbs_26918	4	26.8	avgbs_26918.1.60	4	37.9			11.1
avgbs_215484	4	26.8	avgbs_215484.1.34	4	26.8			0
avgbs_216102	4	26.8	avgbs_216102.1.62	4	26.8			0
avgbs_321059	4	26.8	avgbs_321059.1.8	4	26.8			0
avgbs_99988	4	29.7	avgbs_99988.1.8	4	29.7			0
avgbs_95342	4	30	avgbs_95342.1.8	4	32.7			2.7
avgbs_58674	4	32.7	avgbs_58674.1.6	4	37.9			5.2
avgbs_6370	4	32.7	avgbs_6370.1.19	4	37.9			5.2
avgbs_87837	4	32.7	avgbs_87837.1.10	4	37.9			5.2
avgbs_120378	4	32.7	avgbs_120378.1.14	4	29.7			3
avgbs_120496	4	32.7	avgbs_120496.1.38	4	34.8			2.1
avgbs_124471	4	32.7	avgbs_124471.1.53	4	32.7			0
avgbs_15169	4	32.7	avgbs_15169.1.16	4	32.7			0
avgbs_26308	4	32.7	avgbs_26308.1.12	4	32.7			0
avgbs_280215	4	32.7	avgbs_280215.1.48	4	32.7			0
avgbs_35293	4	32.7	avgbs_35293.1.62	4	32.7			0
avgbs_64385	4	32.7	avgbs_64385.1.14	4	32.7			0
avgbs_72609	4	33.8	avgbs_72609.1.29	4	37.9			4.1
avgbs_10627	4	35	avgbs_10627.1.18	4	32.7			2.3
avgbs_8887	4	35	avgbs_8887.1.49	4	34.7			0.3
avgbs_26226	4	35.5	avgbs_26226.1.34	4	37.9			2.4
avgbs_85178	4	35.5	avgbs_85178.1.53	4	35.5			0
avgbs_226864	4	35.7	avgbs_226864.1.64	4	35.7			0
avgbs_221243	4	36	avgbs_221243.1.35	4	37.9			1.9
avgbs_247342	4	36	avgbs_247342.1.49	4	36			0
avgbs_6424	4	36.2	avgbs_6424.1.7	4	36.2			0
avgbs_424136	4	36.3	avgbs_424136.1.64	4	36.3			0
avgbs_9561	4	37.1	avgbs_9561.1.37	4	37.1			0
avgbs_1547	4	37.2	avgbs_1547.1.6	4	41.8			4.6
avgbs_48279	4	37.9	avgbs_48279.1.48	4	26.8			11.1
avgbs_19022	4	37.9	avgbs_19022.1.45	4	40.2			2.3
avgbs_100987	4	37.9	avgbs_100987.1.9	4	37.9			0
avgbs_114541	4	37.9	avgbs_114541.1.39	4	37.9			0
avgbs_123918	4	37.9	avgbs_123918.1.14	4	37.9			0
avgbs_21697	4	37.9	avgbs_21697.1.9	4	37.9			0
avgbs_26049	4	37.9	avgbs_26049.1.14	4	37.9			0
avgbs_32390	4	37.9	avgbs_32390.1.37	4	37.9			0
avgbs_424842	4	37.9	avgbs_424842.1.20	4	37.9			0
avgbs_6365	4	37.9	avgbs_6365.1.45	4	37.9			0
avgbs_2426	4	38	avgbs_2426.1.46	4	38			0
avgbs_207674	4	38.1	avgbs_207674.1.19	4	40.2			2.1
avgbs_27469	4	38.7	avgbs_27469.1.34	4	38.7			0
avgbs_10369	4	39.2	avgbs_10369.1.7	4	40.2			1
avgbs_75029	4	39.3	avgbs_75029.1.16	4	37.9			1.4
avgbs_41725	4	39.3	avgbs_41725.1.24	4	39.3			0
avgbs_247380	4	39.4	avgbs_247380.1.41	4	39.4			0
avgbs_87942	4	39.4	avgbs_87942.1.49	4	39.4			0
avgbs_396389	4	39.9	avgbs_396389.1.44	4	39.9			0
avgbs_328183	4	40	avgbs_328183.1.51	4	40			0
avgbs_100622	4	40.2	avgbs_100622.1.9	4	37.9			2.3
avgbs_223431	4	40.2	avgbs_223431.1.27	4	38.1			2.1
avgbs_203907	4	40.7	avgbs_203907.1.36	4	38.1			2.6
avgbs_93501	4	41.2	avgbs_93501.1.21	4	41.2			0
avgbs_119453	4	41.3	avgbs_119453.1.58	4	41.3			0
avgbs_81760	4	41.3	avgbs_81760.1.29	4	41.3			0
avgbs_117863	4	41.8	avgbs_117863.1.31	4	17.5			24.3
avgbs_45589	4	41.8	avgbs_45589.1.48	4	35.4			6.4
avgbs_126094	4	41.8	avgbs_126094.1.35	4	43.1			1.3
avgbs_18009	4	42.6	avgbs_18009.1.57	4	44.7			2.1
avgbs_9910	4	42.8	avgbs_9910.1.41	4	44.7			1.9
avgbs_14438	4	43.1	avgbs_14438.1.40	4	40.1			3
avgbs_2791	4	43.1	avgbs_2791.1.10	4	43.1			0
avgbs_151	4	43.2	avgbs_151.1.56	4	37.9			5.3
avgbs_11974	4	43.5	avgbs_11974.1.22	4	43.9			0.4
avgbs_213393	4	43.5	avgbs_213393.1.48	4	43.8			0.3
avgbs_207966	4	43.5	avgbs_207966.1.25	4	43.5			0
avgbs_6K_45173	4	43.5	avgbs_6K_45173.1.7	4	43.5			0
avgbs_215159	4	43.8	avgbs_215159.1.39	4	43.5			0.3
avgbs_3811	4	44.3	avgbs_3811.1.11	4	44.3			0
avgbs_32200	4	44.7	avgbs_32200.1.23	17	32.2		Y
avgbs_103111	4	44.7	avgbs_103111.1.55	4	46			1.3
avgbs_200074	4	44.7	avgbs_200074.1.35	4	45.6			0.9
avgbs_200877	4	44.7	avgbs_200877.1.23	4	45.6			0.9
avgbs_25570	4	44.7	avgbs_25570.1.41	4	45.6			0.9
avgbs_106036	4	44.7	avgbs_106036.1.56	4	44.7			0
avgbs_11239	4	44.7	avgbs_11239.1.52	4	44.7			0
avgbs_119966	4	44.7	avgbs_119966.1.32	4	44.7			0
avgbs_126020	4	44.7	avgbs_126020.1.16	4	44.7			0
avgbs_126055	4	44.7	avgbs_126055.1.58	4	44.7			0
avgbs_1274	4	44.7	avgbs_1274.1.48	4	44.7			0
avgbs_15933	4	44.7	avgbs_15933.1.37	4	44.7			0
avgbs_16820	4	44.7	avgbs_16820.1.44	4	44.7			0
avgbs_1748	4	44.7	avgbs_1748.1.59	4	44.7			0
avgbs_200731	4	44.7	avgbs_200731.1.27	4	44.7			0
avgbs_202805	4	44.7	avgbs_202805.1.21	4	44.7			0
avgbs_203609	4	44.7	avgbs_203609.1.14	4	44.7			0
avgbs_206222	4	44.7	avgbs_206222.1.48	4	44.7			0
avgbs_215961	4	44.7	avgbs_215961.1.30	4	44.7			0
avgbs_217995	4	44.7	avgbs_217995.1.46	4	44.7			0
avgbs_226757	4	44.7	avgbs_226757.1.21	4	44.7			0
avgbs_235057	4	44.7	avgbs_235057.1.14	4	44.7			0
avgbs_25104	4	44.7	avgbs_25104.1.31	4	44.7			0
avgbs_25772	4	44.7	avgbs_25772.1.11	4	44.7			0
avgbs_2844	4	44.7	avgbs_2844.1.51	4	44.7			0
avgbs_309138	4	44.7	avgbs_309138.1.50	4	44.7			0
avgbs_35169	4	44.7	avgbs_35169.1.19	4	44.7			0
avgbs_41898	4	44.7	avgbs_41898.1.13	4	44.7			0
avgbs_44961	4	44.7	avgbs_44961.1.12	4	44.7			0
avgbs_49577	4	44.7	avgbs_49577.1.30	4	44.7			0
avgbs_510	4	44.7	avgbs_510.1.21	4	44.7			0
avgbs_52042	4	44.7	avgbs_52042.1.12	4	44.7			0
avgbs_56365	4	44.7	avgbs_56365.1.22	4	44.7			0
avgbs_6599	4	44.7	avgbs_6599.1.57	4	44.7			0
avgbs_66447	4	44.7	avgbs_66447.1.45	4	44.7			0
avgbs_68350	4	44.7	avgbs_68350.1.20	4	44.7			0
avgbs_6K_84842	4	44.7	avgbs_6K_84842.1.62	4	44.7			0
avgbs_73722	4	44.7	avgbs_73722.1.52	4	44.7			0
avgbs_74452	4	44.7	avgbs_74452.1.40	4	44.7			0
avgbs_75961	4	44.7	avgbs_75961.1.48	4	44.7			0
avgbs_76641	4	44.7	avgbs_76641.1.29	4	44.7			0
avgbs_84632	4	44.7	avgbs_84632.1.47	4	44.7			0
avgbs_87782	4	44.7	avgbs_87782.1.34	4	44.7			0
avgbs_99438	4	44.7	avgbs_99438.1.11	4	44.7			0
avgbs_117417	4	45.6	avgbs_117417.1.8	4	48.8			3.2
avgbs_200509	4	45.6	avgbs_200509.1.25	4	44.7			0.9
avgbs_200174	4	45.6	avgbs_200174.1.41	4	45.6			0
avgbs_29769	4	45.6	avgbs_29769.1.32	4	45.6			0
avgbs_4659	4	45.6	avgbs_4659.1.37	4	45.6			0
avgbs_68568	4	45.6	avgbs_68568.1.13	4	45.6			0
avgbs_119731	4	45.8	avgbs_119731.1.50	4	45.8			0
avgbs_214484	4	46	avgbs_214484.1.41	4	46			0
avgbs_123116	4	46.4	avgbs_123116.1.38	4	44.7			1.7
avgbs_83434	4	46.6	avgbs_83434.1.15	4	44.7			1.9
avgbs_213992	4	46.6	avgbs_213992.1.9	4	46.6			0
avgbs_6K_84710	4	46.6	avgbs_6K_84710.1.7	4	46.6			0
avgbs_84669	4	46.6	avgbs_84669.1.38	4	46.6			0
avgbs_60067	4	48.5	avgbs_60067.1.63	4	45.6			2.9
avgbs_47237	4	48.6	avgbs_47237.1.37	4	48.6			0
avgbs_122410	4	48.7	avgbs_122410.1.61	4	48.7			0
avgbs_120830	4	49.2	avgbs_120830.1.50	4	49.2			0
avgbs_16477	4	49.2	avgbs_16477.1.10	4	49.2			0
avgbs_69797	4	49.9	avgbs_69797.1.35	4	49.9			0
avgbs_200217	4	50.3	avgbs_200217.1.23	4	50.3			0
avgbs_83844	4	52.2	avgbs_83844.1.39	4	52.2			0
avgbs_73830	4	54.9	avgbs_73830.1.9	4	54.9			0
avgbs_73530	4	55.1	avgbs_73530.1.50	4	51.7			3.4
avgbs_97755	4	55.1	avgbs_97755.1.14	4	51.7			3.4
avgbs_93441	4	55.8	avgbs_93441.1.18	4	55.8			0
avgbs_428074	4	58.3	avgbs_428074.1.57	4	58.3			0
avgbs_89165	4	58.3	avgbs_89165.1.24	4	58.3			0
avgbs_1110	4	60.3	avgbs_1110.1.14	4	60.3			0
avgbs_19279	4	60.3	avgbs_19279.1.11	4	60.3			0
avgbs_4332	4	64.6	avgbs_4332.1.29	4	60.3			4.3
avgbs_436	4	64.6	avgbs_436.1.34	4	60.3			4.3
avgbs_6873	5	1.1	avgbs_6873.1.62	5	7.2			6.1
avgbs_74127	5	4.1	avgbs_74127.1.60	5	9.6			5.5
avgbs_110890	5	6.7	avgbs_110890.1.62	5	8.8			2.1
avgbs_200490	5	8.8	avgbs_200490.1.37	5	8.8			0
avgbs_200851	5	9.6	avgbs_200851.1.64	5	9.6			0
avgbs_116613	5	9.7	avgbs_116613.1.10	5	9.7			0
avgbs_120698	5	10.6	avgbs_120698.1.15	5	10.6			0
avgbs_8290	5	22.1	avgbs_8290.1.64	5	22.1			0
avgbs_65776	5	22.3	avgbs_65776.1.41	5	27.4			5.1
avgbs_687	5	25.6	avgbs_687.1.35	5	25.6			0
avgbs_16036	5	26.8	avgbs_16036.1.38	5	26.8			0
avgbs_206474	5	27.1	avgbs_206474.1.47	5	18.4			8.7
avgbs_119824	5	27.4	avgbs_119824.1.12	5	27.4			0
avgbs_17532	5	27.4	avgbs_17532.1.36	5	27.4			0
avgbs_201544	5	27.4	avgbs_201544.1.42	5	27.4			0
avgbs_104621	5	30	avgbs_104621.1.63	5	27.4			2.6
avgbs_6K_25519	5	31.4	avgbs_6K_25519.1.54	5	27.4			4
avgbs_110527	5	32	avgbs_110527.1.9	5	32			0
avgbs_45514	5	32.3	avgbs_45514.1.11	5	27.4			4.9
avgbs_76180	5	38.1	avgbs_76180.1.47	8	121.2		Y
avgbs_91791	5	41.6	avgbs_91791.1.9	5	44.2			2.6
avgbs_113532	5	44.2	avgbs_113532.1.47	5	48.2			4
avgbs_209705	5	44.2	avgbs_209705.1.48	5	48.2			4
avgbs_34727	5	44.2	avgbs_34727.1.57	5	48.2			4
avgbs_35172	5	44.2	avgbs_35172.1.28	5	48.2			4
avgbs_110739	5	44.2	avgbs_110739.1.49	5	44.2			0
avgbs_116879	5	44.2	avgbs_116879.1.18	5	44.2			0
avgbs_118461	5	44.2	avgbs_118461.1.53	5	44.2			0
avgbs_86360	5	44.2	avgbs_86360.1.58	5	44.2			0
avgbs_9184	5	44.2	avgbs_9184.1.7	5	44.2			0
avgbs_99653	5	45.4	avgbs_99653.1.51	5	48.2			2.8
avgbs_122525	5	50.5	avgbs_122525.1.18	5	41.6			8.9
avgbs_22753	5	50.5	avgbs_22753.1.11	5	56.5			6
avgbs_124208	5	50.5	avgbs_124208.1.35	5	50.5			0
avgbs_230438	5	50.5	avgbs_230438.1.57	5	50.5			0
avgbs_30620	5	50.5	avgbs_30620.1.12	5	50.5			0
avgbs_41292	5	50.5	avgbs_41292.1.6	5	50.5			0
avgbs_86725	5	50.5	avgbs_86725.1.54	5	50.5			0
avgbs_200438	5	54.9	avgbs_200438.1.61	5	50.5			4.4
avgbs_21425	5	56.5	avgbs_21425.1.39	5	82.1			25.6
avgbs_10882	5	56.5	avgbs_10882.1.36	5	82			25.5
avgbs_30009	5	56.5	avgbs_30009.1.29	5	48.2			8.3
avgbs_212497	5	56.5	avgbs_212497.1.55	5	51.5			5
avgbs_72349	5	56.5	avgbs_72349.1.19	5	58.9			2.4
avgbs_205661	5	56.5	avgbs_205661.1.33	5	54.4			2.1
avgbs_7196	5	56.5	avgbs_7196.1.37	5	57.9			1.4
avgbs_216244	5	56.5	avgbs_216244.1.55	5	57.8			1.3
avgbs_78229	5	56.5	avgbs_78229.1.52	5	57.6			1.1
avgbs_116906	5	56.5	avgbs_116906.1.55	5	57.3			0.8
avgbs_222820	5	56.5	avgbs_222820.1.30	5	57.3			0.8
avgbs_102885	5	56.5	avgbs_102885.1.31	5	56.5			0
avgbs_11290	5	56.5	avgbs_11290.1.58	5	56.5			0
avgbs_120258	5	56.5	avgbs_120258.1.63	5	56.5			0
avgbs_1346	5	56.5	avgbs_1346.1.42	5	56.5			0
avgbs_14920	5	56.5	avgbs_14920.1.25	5	56.5			0
avgbs_200710	5	56.5	avgbs_200710.1.51	5	56.5			0
avgbs_201245	5	56.5	avgbs_201245.1.15	5	56.5			0
avgbs_202714	5	56.5	avgbs_202714.1.15	5	56.5			0
avgbs_202893	5	56.5	avgbs_202893.1.43	5	56.5			0
avgbs_219704	5	56.5	avgbs_219704.1.59	5	56.5			0
avgbs_229076	5	56.5	avgbs_229076.1.36	5	56.5			0
avgbs_232627	5	56.5	avgbs_232627.1.53	5	56.5			0
avgbs_2377	5	56.5	avgbs_2377.1.59	5	56.5			0
avgbs_25808	5	56.5	avgbs_25808.1.28	5	56.5			0
avgbs_31444	5	56.5	avgbs_31444.1.20	5	56.5			0
avgbs_33232	5	56.5	avgbs_33232.1.42	5	56.5			0
avgbs_35897	5	56.5	avgbs_35897.1.13	5	56.5			0
avgbs_36423	5	56.5	avgbs_36423.1.62	5	56.5			0
avgbs_40833	5	56.5	avgbs_40833.1.35	5	56.5			0
avgbs_424047	5	56.5	avgbs_424047.1.11	5	56.5			0
avgbs_424378	5	56.5	avgbs_424378.1.44	5	56.5			0
avgbs_48387	5	56.5	avgbs_48387.1.38	5	56.5			0
avgbs_57657	5	56.5	avgbs_57657.1.62	5	56.5			0
avgbs_62521	5	56.5	avgbs_62521.1.21	5	56.5			0
avgbs_68437	5	56.5	avgbs_68437.1.56	5	56.5			0
avgbs_69669	5	56.5	avgbs_69669.1.29	5	56.5			0
avgbs_71000	5	56.5	avgbs_71000.1.26	5	56.5			0
avgbs_74057	5	56.5	avgbs_74057.1.40	5	56.5			0
avgbs_82494	5	56.5	avgbs_82494.1.40	5	56.5			0
avgbs_92070	5	56.5	avgbs_92070.1.19	5	56.5			0
avgbs_92856	5	56.5	avgbs_92856.1.33	5	56.5			0
avgbs_107685	5	56.9	avgbs_107685.1.31	5	55.6			1.3
avgbs_51385	5	56.9	avgbs_51385.1.10	5	56.9			0
avgbs_24491	5	57.1	avgbs_24491.1.10	5	56.5			0.6
avgbs_216452	5	57.3	avgbs_216452.1.27	5	57.2			0.1
avgbs_200517	5	57.3	avgbs_200517.1.62	5	57.3			0
avgbs_217450	5	57.3	avgbs_217450.1.45	5	57.3			0
avgbs_86933	5	57.4	avgbs_86933.1.32	5	58			0.6
avgbs_71536	5	57.6	avgbs_71536.1.22	5	82			24.4
avgbs_123933	5	57.6	avgbs_123933.1.12	5	57.2			0.4
avgbs_205525	5	57.7	avgbs_205525.1.48	5	57.7			0
avgbs_105916	5	57.8	avgbs_105916.1.58	5	56.5			1.3
avgbs_122256	5	57.8	avgbs_122256.1.43	5	56.5			1.3
avgbs_21229	5	57.8	avgbs_21229.1.18	5	56.5			1.3
avgbs_31655	5	57.8	avgbs_31655.1.8	5	57.5			0.3
avgbs_215129	5	57.8	avgbs_215129.1.60	5	57.8			0
avgbs_29381	5	57.8	avgbs_29381.1.60	5	57.8			0
avgbs_42118	5	57.8	avgbs_42118.1.64	5	57.8			0
avgbs_53492	5	57.8	avgbs_53492.1.28	5	57.8			0
avgbs_11326	5	57.9	avgbs_11326.1.18	5	50.5			7.4
avgbs_103822	5	57.9	avgbs_103822.1.30	5	56.5			1.4
avgbs_118117	5	57.9	avgbs_118117.1.64	5	56.5			1.4
avgbs_1271	5	57.9	avgbs_1271.1.17	5	56.5			1.4
avgbs_200709	5	57.9	avgbs_200709.1.57	5	56.5			1.4
avgbs_309218	5	57.9	avgbs_309218.1.22	5	56.5			1.4
avgbs_46204	5	57.9	avgbs_46204.1.59	5	56.5			1.4
avgbs_71273	5	57.9	avgbs_71273.1.24	5	56.5			1.4
avgbs_90013	5	57.9	avgbs_90013.1.19	5	56.5			1.4
avgbs_99000	5	57.9	avgbs_99000.1.42	5	56.5			1.4
avgbs_57658	5	57.9	avgbs_57658.1.26	5	58.7			0.8
avgbs_124131	5	57.9	avgbs_124131.1.29	5	58			0.1
avgbs_1307	5	57.9	avgbs_1307.1.49	5	57.9			0
avgbs_201781	5	57.9	avgbs_201781.1.26	5	57.9			0
avgbs_22716	5	57.9	avgbs_22716.1.54	5	57.9			0
avgbs_3471	5	57.9	avgbs_3471.1.38	5	57.9			0
avgbs_73889	5	57.9	avgbs_73889.1.28	5	57.9			0
avgbs_219862	5	58	avgbs_219862.1.44	5	58			0
avgbs_50631	5	58.6	avgbs_50631.1.16	5	56.5			2.1
avgbs_18989	5	58.6	avgbs_18989.1.12	5	58.6			0
avgbs_95067	5	58.6	avgbs_95067.1.38	5	58.6			0
avgbs_69193	5	58.7	avgbs_69193.1.25	5	56.5			2.2
avgbs_17457	5	58.7	avgbs_17457.1.10	5	58.7			0
avgbs_1328	5	58.8	avgbs_1328.1.18	5	56.5			2.3
avgbs_76795	5	58.8	avgbs_76795.1.19	5	58.8			0
avgbs_111066	5	58.9	avgbs_111066.1.7	5	56.5			2.4
avgbs_230114	5	58.9	avgbs_230114.1.8	5	56.5			2.4
avgbs_46840	5	58.9	avgbs_46840.1.22	5	56.5			2.4
avgbs_87960	5	58.9	avgbs_87960.1.63	5	56.5			2.4
avgbs_48249	5	59	avgbs_48249.1.16	5	59			0
avgbs_6788	5	59.1	avgbs_6788.1.53	5	56.5			2.6
avgbs_79488	5	60	avgbs_79488.1.27	5	56.5			3.5
avgbs_43145	5	60	avgbs_43145.1.38	5	60			0
avgbs_104487	5	61	avgbs_104487.1.48	5	61			0
avgbs_116079	5	62	avgbs_116079.1.21	5	62			0
avgbs_40527	5	64.3	avgbs_40527.1.48	5	64.3			0
avgbs_85920	5	64.6	avgbs_85920.1.53	5	56.5			8.1
avgbs_48007	5	65.2	avgbs_48007.1.46	5	65.2			0
avgbs_206141	5	67.6	avgbs_206141.1.45	5	67.6			0
avgbs_109342	5	67.7	avgbs_109342.1.50	5	57.1			10.6
avgbs_322317	5	74.9	avgbs_322317.1.42	5	74.9			0
avgbs_110804	5	80.8	avgbs_110804.1.56	5	56.5			24.3
avgbs_204191	5	80.8	avgbs_204191.1.47	5	80.8			0
avgbs_6445	5	81.7	avgbs_6445.1.10	5	80.2			1.5
avgbs_71012	5	81.7	avgbs_71012.1.39	5	81.7			0
avgbs_247212	5	81.9	avgbs_247212.1.58	5	81.9			0
avgbs_121103	5	82	avgbs_121103.1.57	5	56.5			25.5
avgbs_19383	5	82	avgbs_19383.1.16	5	82			0
avgbs_28205	5	82.1	avgbs_28205.1.63	5	82.1			0
avgbs_77316	5	83.2	avgbs_77316.1.25	5	80.8			2.4
avgbs_85662	5	83.2	avgbs_85662.1.54	5	83.2			0
avgbs_99395	5	83.2	avgbs_99395.1.37	5	83.2			0
avgbs_104302	5	87.6	avgbs_104302.1.27	5	89.4			1.8
avgbs_38734	5	93.7	avgbs_38734.1.43	5	93.7			0
avgbs_21694	5	97.1	avgbs_21694.1.34	5	100.5			3.4
avgbs_110010	5	98.7	avgbs_110010.1.57	5	100.5			1.8
avgbs_119774	5	103.9	avgbs_119774.1.39	5	103.9			0
avgbs_232620	5	103.9	avgbs_232620.1.23	5	103.9			0
avgbs_81958	5	105.6	avgbs_81958.1.26	5	57.3			48.3
avgbs_16946	5	105.7	avgbs_16946.1.36	5	93			12.7
avgbs_38257	5	105.7	avgbs_38257.1.26	5	105.7			0
avgbs_38797	5	105.7	avgbs_38797.1.31	5	105.7			0
avgbs_92347	5	105.8	avgbs_92347.1.44	5	105.8			0
avgbs_225370	5	105.9	avgbs_225370.1.24	5	105.9			0
avgbs_83408	5	106.6	avgbs_83408.1.23	5	106.6			0
avgbs_42551	5	106.7	avgbs_42551.1.17	5	106.7			0
avgbs_13556	5	109.5	avgbs_13556.1.15	5	103.9			5.6
avgbs_104350	5	109.5	avgbs_104350.1.27	5	111.6			2.1
avgbs_42267	5	109.5	avgbs_42267.1.26	5	110.1			0.6
avgbs_214408	5	109.5	avgbs_214408.1.41	5	109.5			0
avgbs_214595	5	109.5	avgbs_214595.1.58	5	109.5			0
avgbs_42582	5	109.5	avgbs_42582.1.61	5	109.5			0
avgbs_62903	5	109.5	avgbs_62903.1.42	5	109.5			0
avgbs_203037	5	110.1	avgbs_203037.1.37	5	110.1			0
avgbs_6K_11311	5	110.1	avgbs_6K_11311.1.7	5	110.1			0
avgbs_201274	5	111.3	avgbs_201274.1.64	5	122.7			11.4
avgbs_108024	5	111.3	avgbs_108024.1.46	5	111.3			0
avgbs_120706	5	111.5	avgbs_120706.1.24	5	109.7			1.8
avgbs_214573	5	111.6	avgbs_214573.1.34	5	111.6			0
avgbs_215467	5	112.3	avgbs_215467.1.21	5	112.3			0
avgbs_107795	5	113.2	avgbs_107795.1.10	5	113.2			0
avgbs_64746	5	113.2	avgbs_64746.1.56	5	113.2			0
avgbs_59684	5	114.1	avgbs_59684.1.41	5	114.1			0
avgbs_309129	5	114.2	avgbs_309129.1.53	5	114.2			0
avgbs_52039	5	114.7	avgbs_52039.1.11	5	112.3			2.4
avgbs_103988	5	114.7	avgbs_103988.1.24	5	114.7			0
avgbs_111560	5	114.7	avgbs_111560.1.11	5	114.7			0
avgbs_112355	5	114.7	avgbs_112355.1.13	5	114.7			0
avgbs_115262	5	114.7	avgbs_115262.1.42	5	114.7			0
avgbs_214073	5	114.7	avgbs_214073.1.22	5	114.7			0
avgbs_216046	5	114.7	avgbs_216046.1.35	5	114.7			0
avgbs_58065	5	114.7	avgbs_58065.1.55	5	114.7			0
avgbs_6310	5	114.7	avgbs_6310.1.60	5	114.7			0
avgbs_25479	5	116.6	avgbs_25479.1.36	5	114.7			1.9
avgbs_2008	5	116.8	avgbs_2008.1.34	5	114.7			2.1
avgbs_96184	5	117	avgbs_96184.1.44	5	114.7			2.3
avgbs_4441	5	120.6	avgbs_4441.1.58	5	114.7			5.9
avgbs_207640	5	121.8	avgbs_207640.1.33	5	121.8			0
avgbs_120223	5	122.7	avgbs_120223.1.17	5	122			0.7
avgbs_15361	5	122.7	avgbs_15361.1.50	5	122.7			0
avgbs_205004	5	122.7	avgbs_205004.1.64	5	122.7			0
avgbs_215876	5	122.7	avgbs_215876.1.39	5	122.7			0
avgbs_122697	5	122.9	avgbs_122697.1.55	5	130.9			8
avgbs_223547	5	123.3	avgbs_223547.1.16	5	114.7			8.6
avgbs_6K_5144	5	123.3	avgbs_6K_5144.1.11	5	114.7			8.6
avgbs_121739	5	123.3	avgbs_121739.1.51	5	123.3			0
avgbs_25349	5	123.4	avgbs_25349.1.49	5	111.3			12.1
avgbs_30308	5	123.4	avgbs_30308.1.33	5	114.7			8.7
avgbs_32277	5	123.4	avgbs_32277.1.45	5	114.7			8.7
avgbs_84156	5	123.4	avgbs_84156.1.20	5	122.7			0.7
avgbs_75006	5	123.4	avgbs_75006.1.25	5	123.4			0
avgbs_35335	5	123.5	avgbs_35335.1.16	5	125.1			1.6
avgbs_78615	5	123.9	avgbs_78615.1.21	5	123.9			0
avgbs_87518	5	124.2	avgbs_87518.1.56	3	62		Y
avgbs_37135	5	124.2	avgbs_37135.1.52	5	124.2			0
avgbs_10569	5	124.4	avgbs_10569.1.14	5	130.9			6.5
avgbs_122367	5	124.6	avgbs_122367.1.28	5	135.5			10.9
avgbs_210700	5	124.7	avgbs_210700.1.37	5	114.7			10
avgbs_107984	5	125.1	avgbs_107984.1.38	5	125.1			0
avgbs_3983	5	125.1	avgbs_3983.1.41	5	125.1			0
avgbs_118009	5	128.6	avgbs_118009.1.54	5	135.5			6.9
avgbs_87332	5	130.9	avgbs_87332.1.29	5	127.5			3.4
avgbs_221488	5	130.9	avgbs_221488.1.48	5	131.6			0.7
avgbs_63350	5	130.9	avgbs_63350.1.11	5	131.6			0.7
avgbs_124462	5	130.9	avgbs_124462.1.54	5	130.9			0
avgbs_216626	5	130.9	avgbs_216626.1.50	5	130.9			0
avgbs_218763	5	130.9	avgbs_218763.1.11	5	130.9			0
avgbs_44662	5	130.9	avgbs_44662.1.53	5	130.9			0
avgbs_9294	5	130.9	avgbs_9294.1.43	5	130.9			0
avgbs_95139	5	130.9	avgbs_95139.1.50	5	130.9			0
avgbs_890	5	131.4	avgbs_890.1.63	5	135.5			4.1
avgbs_97451	5	131.4	avgbs_97451.1.11	5	135.5			4.1
avgbs_201116	5	131.4	avgbs_201116.1.9	5	130.9			0.5
avgbs_202628	5	131.4	avgbs_202628.1.18	5	130.9			0.5
avgbs_68200	5	131.4	avgbs_68200.1.45	5	131.4			0
avgbs_220715	5	131.6	avgbs_220715.1.33	5	130.9			0.7
avgbs_69517	5	131.6	avgbs_69517.1.59	5	131.9			0.3
avgbs_224248	5	131.9	avgbs_224248.1.34	5	125.1			6.8
avgbs_3609	5	131.9	avgbs_3609.1.50	5	131.9			0
avgbs_108120	5	132.3	avgbs_108120.1.54	5	127.5			4.8
avgbs_13142	5	135.5	avgbs_13142.1.54	5	135.5			0
avgbs_200161	5	135.5	avgbs_200161.1.52	5	135.5			0
avgbs_232660	5	143	avgbs_232660.1.35	5	143			0
avgbs_228854	5	147.6	avgbs_228854.1.49	5	147.6			0
avgbs_11820	5	150.2	avgbs_11820.1.23	5	135.5			14.7
avgbs_205418	5	152.1	avgbs_205418.1.58	5	149.4			2.7
avgbs_214049	5	155.7	avgbs_214049.1.40	5	155.7			0
avgbs_242628	5	159.3	avgbs_242628.1.50	5	159.3			0
avgbs_19642	5	175.3	avgbs_19642.1.58	5	175.3			0
avgbs_21383	6	0	avgbs_21383.1.51	6	0			0
avgbs_60683	6	0	avgbs_60683.1.50	6	0			0
avgbs_80876	6	0	avgbs_80876.1.31	6	0			0
avgbs_81828	6	0	avgbs_81828.1.19	6	0			0
avgbs_100573	6	14.5	avgbs_100573.1.40	6	18.8			4.3
avgbs_220423	6	14.8	avgbs_220423.1.53	6	14.5			0.3
avgbs_6K_70487	6	15.6	avgbs_6K_70487.1.51	6	15.6			0
avgbs_126315	6	16.3	avgbs_126315.1.13	6	16.3			0
avgbs_207584	6	17.8	avgbs_207584.1.32	6	18.8			1
avgbs_223797	6	17.8	avgbs_223797.1.12	6	17.8			0
avgbs_23968	6	17.9	avgbs_23968.1.42	6	14.5			3.4
avgbs_225664	6	18.8	avgbs_225664.1.32	6	16.8			2
avgbs_205869	6	18.8	avgbs_205869.1.53	6	18.8			0
avgbs_222293	6	18.8	avgbs_222293.1.32	6	18.8			0
avgbs_222876	6	20.7	avgbs_222876.1.56	6	18.8			1.9
avgbs_48816	6	20.7	avgbs_48816.1.39	6	20.7			0
avgbs_6500	6	20.7	avgbs_6500.1.39	6	20.7			0
avgbs_83652	6	20.7	avgbs_83652.1.58	6	20.7			0
avgbs_225015	6	21.8	avgbs_225015.1.63	6	18.8			3
avgbs_110556	6	21.9	avgbs_110556.1.59	6	21.9			0
avgbs_20312	6	21.9	avgbs_20312.1.29	6	21.9			0
avgbs_225190	6	22.1	avgbs_225190.1.57	6	18.8			3.3
avgbs_495401	6	23.5	avgbs_495401.1.23	6	23.5			0
avgbs_96172	6	23.7	avgbs_96172.1.23	6	29.1			5.4
avgbs_118616	6	24	avgbs_118616.1.17	6	24			0
avgbs_20924	6	25.3	avgbs_20924.1.31	6	25.3			0
avgbs_113978	6	25.7	avgbs_113978.1.62	6	29.1			3.4
avgbs_33170	6	25.7	avgbs_33170.1.45	6	25.7			0
avgbs_84808	6	25.7	avgbs_84808.1.41	6	25.7			0
avgbs_61371	6	25.8	avgbs_61371.1.64	6	25.8			0
avgbs_112293	6	26.2	avgbs_112293.1.10	6	26.2			0
avgbs_116822	6	26.3	avgbs_116822.1.11	6	26.3			0
avgbs_113857	6	26.5	avgbs_113857.1.62	6	26.5			0
avgbs_246913	6	26.5	avgbs_246913.1.19	6	26.5			0
avgbs_187	6	26.6	avgbs_187.1.18	6	38			11.4
avgbs_105946	6	26.6	avgbs_105946.1.37	6	26.6			0
avgbs_29732	6	26.6	avgbs_29732.1.59	6	26.6			0
avgbs_43109	6	26.6	avgbs_43109.1.48	6	26.6			0
avgbs_200307	6	26.9	avgbs_200307.1.50	6	26.9			0
avgbs_31464	6	27.5	avgbs_31464.1.47	6	27.5			0
avgbs_7331	6	27.5	avgbs_7331.1.58	6	27.5			0
avgbs_39447	6	28.1	avgbs_39447.1.39	6	28.1			0
avgbs_54528	6	28.5	avgbs_54528.1.33	6	29.1			0.6
avgbs_63298	6	28.7	avgbs_63298.1.17	6	26.9			1.8
avgbs_11934	6	28.8	avgbs_11934.1.9	6	29.1			0.3
avgbs_40129	6	29.1	avgbs_40129.1.63	6	28.1			1
avgbs_2059	6	29.1	avgbs_2059.1.6	6	29.1			0
avgbs_55444	6	29.1	avgbs_55444.1.6	6	29.1			0
avgbs_53963	6	29.7	avgbs_53963.1.64	6	29.7			0
avgbs_23484	6	32.4	avgbs_23484.1.30	6	35.4			3
avgbs_40204	6	37.2	avgbs_40204.1.8	6	37.2			0
avgbs_17464	6	37.4	avgbs_17464.1.61	6	41.8			4.4
avgbs_91986	6	37.4	avgbs_91986.1.19	6	41.8			4.4
avgbs_200833	6	37.4	avgbs_200833.1.58	6	35.4			2
avgbs_200116	6	37.4	avgbs_200116.1.36	6	37.4			0
avgbs_201732	6	37.4	avgbs_201732.1.57	6	37.4			0
avgbs_222472	6	37.4	avgbs_222472.1.57	6	37.4			0
avgbs_43776	6	37.4	avgbs_43776.1.6	6	37.4			0
avgbs_76243	6	38	avgbs_76243.1.49	6	29.7			8.3
avgbs_90446	6	38	avgbs_90446.1.13	6	35.4			2.6
avgbs_108293	6	38	avgbs_108293.1.62	6	38			0
avgbs_124245	6	38	avgbs_124245.1.28	6	38			0
avgbs_124684	6	38	avgbs_124684.1.51	6	38			0
avgbs_124945	6	38	avgbs_124945.1.43	6	38			0
avgbs_205091	6	38	avgbs_205091.1.38	6	38			0
avgbs_205745	6	38	avgbs_205745.1.55	6	38			0
avgbs_229853	6	38	avgbs_229853.1.13	6	38			0
avgbs_3690	6	38	avgbs_3690.1.40	6	38			0
avgbs_40526	6	38	avgbs_40526.1.18	6	38			0
avgbs_58033	6	38	avgbs_58033.1.8	6	38			0
avgbs_73744	6	38	avgbs_73744.1.60	6	38			0
avgbs_80265	6	38	avgbs_80265.1.22	6	38			0
avgbs_85034	6	38	avgbs_85034.1.33	6	38			0
avgbs_98387	6	40.8	avgbs_98387.1.52	6	41.8			1
avgbs_49594	6	40.8	avgbs_49594.1.48	6	40.8			0
avgbs_221051	6	41.8	avgbs_221051.1.63	6	41.8			0
avgbs_201139	6	44.3	avgbs_201139.1.29	6	51.7			7.4
avgbs_218464	6	44.5	avgbs_218464.1.63	6	45.2			0.7
avgbs_111622	6	45.2	avgbs_111622.1.29	6	45.2			0
avgbs_11942	6	45.2	avgbs_11942.1.42	6	45.2			0
avgbs_220721	6	45.2	avgbs_220721.1.58	6	45.2			0
avgbs_39483	6	45.2	avgbs_39483.1.16	6	45.2			0
avgbs_49862	6	45.2	avgbs_49862.1.46	6	45.2			0
avgbs_66760	6	45.2	avgbs_66760.1.22	6	45.2			0
avgbs_97286	6	48.7	avgbs_97286.1.30	6	51.7			3
avgbs_442	6	49	avgbs_442.1.12	6	57.5			8.5
avgbs_23895	6	49.3	avgbs_23895.1.15	6	51.3			2
avgbs_214025	6	51.3	avgbs_214025.1.36	6	51.3			0
avgbs_229227	6	51.3	avgbs_229227.1.33	6	51.3			0
avgbs_221397	6	51.5	avgbs_221397.1.56	6	61.9			10.4
avgbs_10686	6	51.5	avgbs_10686.1.16	6	51.5			0
avgbs_223348	6	51.6	avgbs_223348.1.38	6	51.7			0.1
avgbs_125487	6	51.7	avgbs_125487.1.43	6	63.2			11.5
avgbs_215973	6	51.7	avgbs_215973.1.19	6	51.7			0
avgbs_6K_24858	6	51.7	avgbs_6K_24858.1.6	6	51.7			0
avgbs_215012	6	53.1	avgbs_215012.1.28	6	51.7			1.4
avgbs_6K_93102	6	53.4	avgbs_6K_93102.1.51	6	53.4			0
avgbs_112631	6	53.6	avgbs_112631.1.35	6	53.6			0
avgbs_6126	6	53.8	avgbs_6126.1.55	6	38			15.8
avgbs_110253	6	53.8	avgbs_110253.1.61	6	53.8			0
avgbs_17174	6	53.8	avgbs_17174.1.16	6	53.8			0
avgbs_7217	6	53.8	avgbs_7217.1.7	6	53.8			0
avgbs_84933	6	53.9	avgbs_84933.1.7	6	56.1			2.2
avgbs_222049	6	54.2	avgbs_222049.1.59	6	63.2			9
avgbs_46407	6	55.2	avgbs_46407.1.26	6	64.9			9.7
avgbs_43201	6	55.6	avgbs_43201.1.48	6	51.7			3.9
avgbs_67059	6	55.6	avgbs_67059.1.54	6	55.6			0
avgbs_88161	6	55.6	avgbs_88161.1.32	6	55.6			0
avgbs_204292	6	56.6	avgbs_204292.1.62	6	56.6			0
avgbs_6K_81142	6	56.8	avgbs_6K_81142.1.13	6	63.2			6.4
avgbs_109028	6	56.8	avgbs_109028.1.16	6	51.3			5.5
avgbs_77147	6	56.8	avgbs_77147.1.52	6	51.5			5.3
avgbs_108984	6	57.1	avgbs_108984.1.26	6	62.6			5.5
avgbs_51332	6	57.1	avgbs_51332.1.26	6	57.3			0.2
avgbs_108756	6	57.1	avgbs_108756.1.43	6	57.2			0.1
avgbs_214167	6	57.2	avgbs_214167.1.45	6	70.5			13.3
avgbs_89481	6	57.2	avgbs_89481.1.11	6	53.7			3.5
avgbs_112603	6	57.2	avgbs_112603.1.61	6	54.4			2.8
avgbs_60747	6	57.2	avgbs_60747.1.55	6	57.2			0
avgbs_213138	6	57.3	avgbs_213138.1.61	6	38			19.3
avgbs_10567	6	57.3	avgbs_10567.1.64	6	57.3			0
avgbs_119013	6	57.3	avgbs_119013.1.22	6	57.3			0
avgbs_81340	6	57.3	avgbs_81340.1.22	6	57.3			0
avgbs_215808	6	57.5	avgbs_215808.1.44	6	63.2			5.7
avgbs_86524	6	57.5	avgbs_86524.1.34	6	57.5			0
avgbs_26786	6	57.6	avgbs_26786.1.32	6	60.2			2.6
avgbs_114596	6	57.7	avgbs_114596.1.36	6	63.2			5.5
avgbs_97950	6	57.7	avgbs_97950.1.9	6	57.7			0
avgbs_107587	6	57.8	avgbs_107587.1.43	15	83		Y
avgbs_97903	6	59.2	avgbs_97903.1.56	6	59.2			0
avgbs_50225	6	63.2	avgbs_50225.1.42	6	67.6			4.4
avgbs_8842	6	63.2	avgbs_8842.1.35	6	61.9			1.3
avgbs_124992	6	63.2	avgbs_124992.1.25	6	63.2			0
avgbs_201779	6	63.2	avgbs_201779.1.59	6	63.2			0
avgbs_214831	6	63.2	avgbs_214831.1.41	6	63.2			0
avgbs_215163	6	63.2	avgbs_215163.1.28	6	63.2			0
avgbs_3836	6	63.2	avgbs_3836.1.35	6	63.2			0
avgbs_57631	6	63.2	avgbs_57631.1.39	6	63.2			0
avgbs_88412	6	63.2	avgbs_88412.1.32	6	63.2			0
avgbs_54952	6	63.6	avgbs_54952.1.30	24	78.6		Y
avgbs_125927	6	64.7	avgbs_125927.1.44	6	67.3			2.6
avgbs_201177	6	64.7	avgbs_201177.1.49	6	65			0.3
avgbs_123345	6	65	avgbs_123345.1.53	6	67.4			2.4
avgbs_34284	6	65	avgbs_34284.1.11	6	65			0
avgbs_215688	6	65.3	avgbs_215688.1.43	24	64.6		Y
avgbs_13616	6	65.3	avgbs_13616.1.38	6	83.9			18.6
avgbs_203498	6	65.3	avgbs_203498.1.37	6	65.3			0
avgbs_7853	6	65.3	avgbs_7853.1.35	6	65.3			0
avgbs_61450	6	66.1	avgbs_61450.1.32	6	65.3			0.8
avgbs_34255	6	66.1	avgbs_34255.1.27	6	66.1			0
avgbs_100952	6	66.2	avgbs_100952.1.12	6	66.1			0.1
avgbs_207522	6	66.6	avgbs_207522.1.19	6	67.6			1
avgbs_90630	6	66.8	avgbs_90630.1.63	6	67.6			0.8
avgbs_120648	6	67.6	avgbs_120648.1.62	24	74.8		Y
avgbs_3740	6	67.6	avgbs_3740.1.48	24	63.8		Y
avgbs_75650	6	67.6	avgbs_75650.1.52	24	69.6		Y
avgbs_78538	6	67.6	avgbs_78538.1.54	24	74.8		Y
avgbs_113928	6	67.6	avgbs_113928.1.45	6	67.6			0
avgbs_14969	6	67.6	avgbs_14969.1.14	6	67.6			0
avgbs_204699	6	67.6	avgbs_204699.1.46	6	67.6			0
avgbs_205337	6	67.6	avgbs_205337.1.17	6	67.6			0
avgbs_205824	6	67.6	avgbs_205824.1.61	6	67.6			0
avgbs_237653	6	67.6	avgbs_237653.1.21	6	67.6			0
avgbs_244387	6	67.6	avgbs_244387.1.61	6	67.6			0
avgbs_29639	6	67.6	avgbs_29639.1.49	6	67.6			0
avgbs_45588	6	67.6	avgbs_45588.1.45	6	67.6			0
avgbs_51857	6	67.6	avgbs_51857.1.34	6	67.6			0
avgbs_58670	6	67.6	avgbs_58670.1.52	6	67.6			0
avgbs_62593	6	67.6	avgbs_62593.1.44	6	67.6			0
avgbs_70341	6	67.6	avgbs_70341.1.62	6	67.6			0
avgbs_75484	6	67.6	avgbs_75484.1.31	6	67.6			0
avgbs_76941	6	67.6	avgbs_76941.1.62	6	67.6			0
avgbs_80293	6	67.6	avgbs_80293.1.48	6	67.6			0
avgbs_821	6	67.6	avgbs_821.1.30	6	67.6			0
avgbs_85634	6	67.6	avgbs_85634.1.26	6	67.6			0
avgbs_94911	6	67.6	avgbs_94911.1.20	6	67.6			0
avgbs_111282	6	68.2	avgbs_111282.1.21	6	68.2			0
avgbs_205716	6	68.2	avgbs_205716.1.36	6	68.2			0
avgbs_21253	6	68.2	avgbs_21253.1.10	6	68.2			0
avgbs_22024	6	68.2	avgbs_22024.1.32	6	68.2			0
avgbs_123587	6	69.5	avgbs_123587.1.52	6	69.5			0
avgbs_213718	6	70.5	avgbs_213718.1.49	24	59.8		Y
avgbs_71544	6	70.5	avgbs_71544.1.15	6	70.5			0
avgbs_66012	6	72	avgbs_66012.1.50	24	76		Y
avgbs_17053	6	72.1	avgbs_17053.1.50	6	63.2			8.9
avgbs_201444	6	72.1	avgbs_201444.1.43	6	63.2			8.9
avgbs_21219	6	72.1	avgbs_21219.1.6	6	72.1			0
avgbs_241405	6	72.1	avgbs_241405.1.55	6	72.1			0
avgbs_42335	6	72.1	avgbs_42335.1.40	6	72.1			0
avgbs_51410	6	72.1	avgbs_51410.1.29	6	72.1			0
avgbs_220707	6	82.1	avgbs_220707.1.36	6	82.1			0
avgbs_10679	6	84.3	avgbs_10679.1.48	6	84.3			0
avgbs_15073	6	84.9	avgbs_15073.1.12	6	64.7			20.2
avgbs_4871	6	87.2	avgbs_4871.1.27	24	41.8		Y
avgbs_1408	6	87.2	avgbs_1408.1.12	6	87.2			0
avgbs_221497	6	87.2	avgbs_221497.1.64	6	87.2			0
avgbs_221600	6	87.2	avgbs_221600.1.10	6	87.2			0
avgbs_222511	6	87.2	avgbs_222511.1.44	6	87.2			0
avgbs_3842	6	87.2	avgbs_3842.1.12	6	87.2			0
avgbs_66296	6	87.2	avgbs_66296.1.40	6	87.2			0
avgbs_15781	6	89.3	avgbs_15781.1.45	6	116			26.7
avgbs_217139	6	89.5	avgbs_217139.1.13	6	89.5			0
avgbs_221341	6	94.7	avgbs_221341.1.39	6	94.7			0
avgbs_17665	6	99.1	avgbs_17665.1.32	6	99.1			0
avgbs_5420	6	99.1	avgbs_5420.1.28	6	99.1			0
avgbs_75729	6	100.7	avgbs_75729.1.15	6	102.3			1.6
avgbs_102077	6	101.5	avgbs_102077.1.47	6	101.5			0
avgbs_230900	6	101.6	avgbs_230900.1.33	6	101.6			0
avgbs_100100	6	102.3	avgbs_100100.1.64	6	98.5			3.8
avgbs_16162	6	102.3	avgbs_16162.1.21	6	99.1			3.2
avgbs_89704	6	102.3	avgbs_89704.1.19	6	99.1			3.2
avgbs_203588	6	102.3	avgbs_203588.1.61	6	104.5			2.2
avgbs_73711	6	102.3	avgbs_73711.1.36	6	104.5			2.2
avgbs_100574	6	102.3	avgbs_100574.1.59	6	102.7			0.4
avgbs_112977	6	102.3	avgbs_112977.1.62	6	102.3			0
avgbs_114613	6	102.3	avgbs_114613.1.46	6	102.3			0
avgbs_206089	6	102.3	avgbs_206089.1.31	6	102.3			0
avgbs_93992	6	102.3	avgbs_93992.1.34	6	102.3			0
avgbs_53353	6	102.4	avgbs_53353.1.28	6	102.3			0.1
avgbs_109117	6	102.9	avgbs_109117.1.22	6	102.3			0.6
avgbs_23735	6	102.9	avgbs_23735.1.19	6	102.9			0
avgbs_26213	6	103.1	avgbs_26213.1.60	6	104.7			1.6
avgbs_246911	6	103.3	avgbs_246911.1.21	6	102.3			1
avgbs_89503	6	103.4	avgbs_89503.1.40	24	36.3		Y
avgbs_40738	6	103.4	avgbs_40738.1.30	6	105.2			1.8
avgbs_207080	6	103.4	avgbs_207080.1.48	6	102.3			1.1
avgbs_40941	6	103.5	avgbs_40941.1.35	6	103.5			0
avgbs_247974	6	103.6	avgbs_247974.1.39	6	105.2			1.6
avgbs_31953	6	103.6	avgbs_31953.1.33	6	102.3			1.3
avgbs_107312	6	103.9	avgbs_107312.1.47	24	41.8		Y
avgbs_108013	6	103.9	avgbs_108013.1.42	24	41.8		Y
avgbs_121048	6	103.9	avgbs_121048.1.28	24	41.8		Y
avgbs_15323	6	103.9	avgbs_15323.1.31	6	102.3			1.6
avgbs_201152	6	103.9	avgbs_201152.1.63	6	103.9			0
avgbs_110013	6	104.5	avgbs_110013.1.57	24	41.8		Y
avgbs_30642	6	104.5	avgbs_30642.1.26	24	41.8		Y
avgbs_125076	6	104.9	avgbs_125076.1.15	24	41.8		Y
avgbs_202462	6	104.9	avgbs_202462.1.48	24	41.8		Y
avgbs_20323	6	104.9	avgbs_20323.1.46	24	41.8		Y
avgbs_15314	6	105.2	avgbs_15314.1.16	24	41.8		Y
avgbs_202879	6	105.2	avgbs_202879.1.48	6	105.2			0
avgbs_204529	6	105.2	avgbs_204529.1.30	6	105.2			0
avgbs_36980	6	108.4	avgbs_36980.1.24	6	108.4			0
avgbs_120533	6	108.8	avgbs_120533.1.16	24	41.8		Y
avgbs_204717	6	108.8	avgbs_204717.1.58	24	41.8		Y
avgbs_244007	6	108.8	avgbs_244007.1.36	24	41.8		Y
avgbs_108351	6	108.8	avgbs_108351.1.16	6	109.2			0.4
avgbs_114096	6	108.8	avgbs_114096.1.50	6	108.8			0
avgbs_36355	6	110.4	avgbs_36355.1.7	6	110.5			0.1
avgbs_230251	6	112.1	avgbs_230251.1.47	6	112.1			0
avgbs_220406	6	113.7	avgbs_220406.1.42	6	113.7			0
avgbs_224401	6	116	avgbs_224401.1.32	6	72.5			43.5
avgbs_108042	6	116	avgbs_108042.1.21	6	116			0
avgbs_117841	6	116	avgbs_117841.1.50	6	116			0
avgbs_118345	6	116	avgbs_118345.1.25	6	116			0
avgbs_125149	6	116	avgbs_125149.1.40	6	116			0
avgbs_125874	6	116	avgbs_125874.1.10	6	116			0
avgbs_19223	6	116	avgbs_19223.1.22	6	116			0
avgbs_223490	6	116	avgbs_223490.1.34	6	116			0
avgbs_224856	6	116	avgbs_224856.1.34	6	116			0
avgbs_42695	6	116	avgbs_42695.1.15	6	116			0
avgbs_44427	6	116	avgbs_44427.1.8	6	116			0
avgbs_91754	6	116	avgbs_91754.1.47	6	116			0
avgbs_101867	6	120	avgbs_101867.1.47	6	116			4
avgbs_98138	6	124.5	avgbs_98138.1.58	6	124.5			0
avgbs_82374	6	137.9	avgbs_82374.1.23	6	137.9			0
avgbs_119356	8	20.4	avgbs_119356.1.61	8	20.4			0
avgbs_38909	8	24.1	avgbs_38909.1.26	8	33.5			9.4
avgbs_40328	8	25	avgbs_40328.1.32	8	17.6			7.4
avgbs_89655	8	41.5	avgbs_89655.1.37	8	41.5			0
avgbs_124241	8	42.7	avgbs_124241.1.19	8	42.7			0
avgbs_104400	8	43.4	avgbs_104400.1.23	8	43.4			0
avgbs_414570	8	43.7	avgbs_414570.1.33	8	43.7			0
avgbs_51768	8	44.3	avgbs_51768.1.64	8	31.5			12.8
avgbs_91482	8	44.3	avgbs_91482.1.28	8	31.5			12.8
avgbs_213299	8	44.3	avgbs_213299.1.34	8	44.3			0
avgbs_22880	8	44.3	avgbs_22880.1.19	8	44.3			0
avgbs_28112	8	44.3	avgbs_28112.1.7	8	44.3			0
avgbs_48347	8	44.3	avgbs_48347.1.30	8	44.3			0
avgbs_58733	8	44.3	avgbs_58733.1.22	8	44.3			0
avgbs_73331	8	44.3	avgbs_73331.1.12	8	44.3			0
avgbs_106460	8	56.5	avgbs_106460.1.46	8	56.5			0
avgbs_6235	8	57.4	avgbs_6235.1.26	8	54.7			2.7
avgbs_89302	8	57.6	avgbs_89302.1.21	8	58			0.4
avgbs_215769	8	58.1	avgbs_215769.1.41	8	56.5			1.6
avgbs_1294	8	58.5	avgbs_1294.1.11	8	58.5			0
avgbs_213366	8	60.3	avgbs_213366.1.48	8	60.3			0
avgbs_32751	8	60.9	avgbs_32751.1.57	8	60.9			0
avgbs_213444	8	61	avgbs_213444.1.40	8	61			0
avgbs_49690	8	62.4	avgbs_49690.1.22	8	58.3			4.1
avgbs_21338	8	62.4	avgbs_21338.1.19	8	58.5			3.9
avgbs_14112	8	62.4	avgbs_14112.1.47	8	66.2			3.8
avgbs_221980	8	62.4	avgbs_221980.1.21	8	59.5			2.9
avgbs_224189	8	62.4	avgbs_224189.1.14	8	61.1			1.3
avgbs_100543	8	62.4	avgbs_100543.1.9	8	61.2			1.2
avgbs_112738	8	62.4	avgbs_112738.1.56	8	62.4			0
avgbs_117544	8	62.4	avgbs_117544.1.54	8	62.4			0
avgbs_231163	8	62.4	avgbs_231163.1.59	8	62.4			0
avgbs_23501	8	62.4	avgbs_23501.1.38	8	62.4			0
avgbs_3248	8	62.4	avgbs_3248.1.48	8	62.4			0
avgbs_36416	8	62.4	avgbs_36416.1.27	8	62.4			0
avgbs_64391	8	62.4	avgbs_64391.1.51	8	62.4			0
avgbs_65804	8	62.4	avgbs_65804.1.16	8	62.4			0
avgbs_70104	8	62.4	avgbs_70104.1.33	8	62.4			0
avgbs_46338	8	62.9	avgbs_46338.1.30	8	62.9			0
avgbs_40502	8	63.1	avgbs_40502.1.10	8	63.1			0
avgbs_225753	8	63.3	avgbs_225753.1.26	8	61.2			2.1
avgbs_215401	8	63.3	avgbs_215401.1.35	8	63.3			0
avgbs_94102	8	63.4	avgbs_94102.1.56	8	62.4			1
avgbs_118878	8	63.4	avgbs_118878.1.29	8	63.4			0
avgbs_214868	8	63.7	avgbs_214868.1.15	8	63.7			0
avgbs_115175	8	63.9	avgbs_115175.1.15	8	64.3			0.4
avgbs_213598	8	64.3	avgbs_213598.1.15	8	64.3			0
avgbs_124732	8	64.7	avgbs_124732.1.14	8	56.5			8.2
avgbs_63241	8	64.7	avgbs_63241.1.22	8	57.9			6.8
avgbs_120297	8	64.7	avgbs_120297.1.27	8	63.3			1.4
avgbs_5004	8	64.7	avgbs_5004.1.28	8	63.7			1
avgbs_122137	8	64.7	avgbs_122137.1.29	8	64.7			0
avgbs_54360	8	64.8	avgbs_54360.1.23	8	62.9			1.9
avgbs_35114	8	64.8	avgbs_35114.1.39	8	64.8			0
avgbs_30891	8	66.3	avgbs_30891.1.50	8	66.3			0
avgbs_84327	8	66.5	avgbs_84327.1.26	8	66.5			0
avgbs_11502	8	71.1	avgbs_11502.1.49	8	71.1			0
avgbs_213768	8	71.1	avgbs_213768.1.55	8	71.1			0
avgbs_26907	8	71.1	avgbs_26907.1.10	8	71.1			0
avgbs_75515	8	71.1	avgbs_75515.1.6	8	71.1			0
avgbs_82125	8	71.1	avgbs_82125.1.34	8	71.1			0
avgbs_101383	8	72.5	avgbs_101383.1.46	8	71.1			1.4
avgbs_216389	8	72.5	avgbs_216389.1.16	8	72.5			0
avgbs_218804	8	72.5	avgbs_218804.1.39	8	72.5			0
avgbs_88897	8	72.5	avgbs_88897.1.9	8	72.5			0
avgbs_61564	8	74.3	avgbs_61564.1.34	8	76.6			2.3
avgbs_2298	8	76.8	avgbs_2298.1.54	18	7.3		Y
avgbs_39454	8	77.1	avgbs_39454.1.54	8	77.1			0
avgbs_118527	8	78.2	avgbs_118527.1.55	8	78.2			0
avgbs_63236	8	78.5	avgbs_63236.1.60	8	81.4			2.9
avgbs_6K_12328	8	80.2	avgbs_6K_12328.1.63	8	80.2			0
avgbs_113841	8	81.4	avgbs_113841.1.36	8	81.4			0
avgbs_116370	8	81.4	avgbs_116370.1.54	8	81.4			0
avgbs_205740	8	81.4	avgbs_205740.1.26	8	81.4			0
avgbs_14444	8	81.5	avgbs_14444.1.26	8	81.5			0
avgbs_222630	8	86.2	avgbs_222630.1.39	8	86.2			0
avgbs_6K_1448	8	86.2	avgbs_6K_1448.1.14	8	86.2			0
avgbs_109753	8	87.1	avgbs_109753.1.59	8	87.1			0
avgbs_86701	8	87.4	avgbs_86701.1.56	8	87.4			0
avgbs_73741	8	89	avgbs_73741.1.29	8	81.4			7.6
avgbs_108885	8	92	avgbs_108885.1.38	8	92			0
avgbs_38193	8	92	avgbs_38193.1.34	8	92			0
avgbs_49523	8	92.4	avgbs_49523.1.14	8	92			0.4
avgbs_101364	8	92.9	avgbs_101364.1.10	8	92.9			0
avgbs_32229	8	93.2	avgbs_32229.1.22	8	93.2			0
avgbs_6K_112993	8	93.9	avgbs_6K_112993.1.59	8	96.6			2.7
avgbs_42132	8	94	avgbs_42132.1.56	8	94			0
avgbs_27346	8	94.2	avgbs_27346.1.35	8	94.2			0
avgbs_13025	8	94.6	avgbs_13025.1.9	8	94.6			0
avgbs_121192	8	94.7	avgbs_121192.1.45	8	94.7			0
avgbs_248520	8	94.9	avgbs_248520.1.63	8	94.9			0
avgbs_119484	8	96.8	avgbs_119484.1.20	8	96.8			0
avgbs_115148	8	98.3	avgbs_115148.1.27	8	98.3			0
avgbs_6K_6231	8	100.5	avgbs_6K_6231.1.9	8	97.3			3.2
avgbs_124455	8	100.9	avgbs_124455.1.9	8	100.9			0
avgbs_14278	8	102.6	avgbs_14278.1.17	8	109.9			7.3
avgbs_89273	8	102.7	avgbs_89273.1.19	8	105.5			2.8
avgbs_33641	8	105.5	avgbs_33641.1.53	8	86.2			19.3
avgbs_11559	8	105.5	avgbs_11559.1.55	8	105.5			0
avgbs_11849	8	105.5	avgbs_11849.1.40	8	105.5			0
avgbs_200707	8	105.5	avgbs_200707.1.45	8	105.5			0
avgbs_220499	8	105.9	avgbs_220499.1.56	8	105.9			0
avgbs_222927	8	105.9	avgbs_222927.1.14	8	105.9			0
avgbs_75474	8	105.9	avgbs_75474.1.27	8	105.9			0
avgbs_120768	8	107.8	avgbs_120768.1.12	8	110			2.2
avgbs_428131	8	108.9	avgbs_428131.1.61	8	108.9			0
avgbs_19604	8	109.4	avgbs_19604.1.51	8	100.9			8.5
avgbs_21529	8	109.4	avgbs_21529.1.13	8	100.9			8.5
avgbs_55946	8	109.4	avgbs_55946.1.35	8	109.4			0
avgbs_6151	8	109.4	avgbs_6151.1.13	8	109.4			0
avgbs_118899	8	109.8	avgbs_118899.1.38	8	109.8			0
avgbs_232701	8	110	avgbs_232701.1.26	8	105.5			4.5
avgbs_87472	8	110.2	avgbs_87472.1.59	8	110.2			0
avgbs_41250	8	110.7	avgbs_41250.1.32	8	99.7			11
avgbs_28675	8	110.9	avgbs_28675.1.24	8	110.9			0
avgbs_123051	8	111.2	avgbs_123051.1.16	8	118.8			7.6
avgbs_108542	8	111.3	avgbs_108542.1.20	8	105.5			5.8
avgbs_200063	8	111.3	avgbs_200063.1.60	8	111.3			0
avgbs_200775	8	111.3	avgbs_200775.1.28	8	111.3			0
avgbs_213541	8	111.5	avgbs_213541.1.32	8	105.5			6
avgbs_25828	8	111.7	avgbs_25828.1.15	8	111.7			0
avgbs_54724	8	111.9	avgbs_54724.1.31	8	111.9			0
avgbs_101121	8	112.2	avgbs_101121.1.53	8	112.2			0
avgbs_124847	8	112.5	avgbs_124847.1.49	8	112.5			0
avgbs_17797	8	112.5	avgbs_17797.1.54	8	112.5			0
avgbs_9886	8	114.4	avgbs_9886.1.55	8	119.4			5
avgbs_6K_821	8	114.7	avgbs_6K_821.1.55	8	112.5			2.2
avgbs_64857	8	117.1	avgbs_64857.1.64	8	117.5			0.4
avgbs_200085	8	117.3	avgbs_200085.1.48	8	117.3			0
avgbs_10841	8	117.5	avgbs_10841.1.44	8	117.5			0
avgbs_239290	8	117.5	avgbs_239290.1.40	8	117.5			0
avgbs_6K_99288	8	117.5	avgbs_6K_99288.1.8	8	117.5			0
avgbs_87452	8	117.5	avgbs_87452.1.8	8	117.5			0
avgbs_123375	8	117.9	avgbs_123375.1.9	8	117.9			0
avgbs_18744	8	118.1	avgbs_18744.1.57	8	117.9			0.2
avgbs_23742	8	118.2	avgbs_23742.1.42	8	118.2			0
avgbs_76220	8	118.6	avgbs_76220.1.9	8	118.9			0.3
avgbs_200002	8	118.7	avgbs_200002.1.12	8	118.7			0
avgbs_67612	8	118.8	avgbs_67612.1.64	8	105.5			13.3
avgbs_80399	8	120	avgbs_80399.1.18	8	120			0
avgbs_100591	8	121.2	avgbs_100591.1.31	8	129.6			8.4
avgbs_206194	8	121.2	avgbs_206194.1.13	8	129.6			8.4
avgbs_73320	8	121.2	avgbs_73320.1.37	8	129.6			8.4
avgbs_235051	8	121.2	avgbs_235051.1.14	8	123.6			2.4
[truncated: 4,240 more rows]
