# Supplementary material for: Haplotype‐based genotyping‐by‐sequencing in oat genome research
Source: Plant Biotechnol J. 2018 Mar 25;16(8):1452–63. doi: 10.1111/pbi.12888 (PMC6041447; doi:10.1111/pbi.12888)
Supplement: Supplementary file 3 — Appendix S4 The input file used for the Haplotag analysis of the 4657 lines. [file PBI-16-1452-s002.xlsx]

## Sheet: Significant_GBS_snps
Location.year	Locus	Chr	Pos	"-log(p)"
Tetonia.2011	avgbs2_116164.1.6	1	97	5.72237
Ottawa.2010	avgbs_95303.1.18	2	34	6.03689
Saskatoon.2010	avgbs2_112468.1.57	2	34	5.71693
Saskatoon.2010	avgbs2_112468.1.58	2	34	5.71693
Saskatoon.2010	avgbs2_112468.1.59	2	34	5.71693
Saskatoon.2010	avgbs2_6837.2.14	2	34	5.82921
Saskatoon.2010	avgbs2_6837.2.50	2	34	5.82921
Tetonia.2011	avgbs2_165506.1.17	2	34	5.93364
Tetonia.2011	avgbs2_165506.1.20	2	34	5.93364
Tetonia.2011	avgbs2_165506.1.51	2	34	5.93364
Aberystwyth.2010	avgbs2_4263.1.10	2	34	6.73629
Aberystwyth.2010	avgbs2_4263.1.54	2	34	6.73629
Aberystwyth.2010	avgbs_cluster_1022.1.10	2	34	6.73629
Aberystwyth.2010	avgbs_cluster_1022.1.54	2	34	6.73629
Fargo.2010	avgbs2_17497.1.24	2	85	5.67117
Fargo.2010	avgbs_cluster_3304.1.24	2	85	5.67117
Ithaca.2010	avgbs_106196.1.30	3	19	6.90208
Norway.2011	avgbs2_103518.1.8	3	80	8.69637
Norway.2011	avgbs_cluster_22041.1.8	3	80	8.69637
Norway.2011	avgbs_236702.1.55	3	92	5.70038
Norway.2011	avgbs_cluster_4041.1.61	3	110	9.01582
Aberystwyth.2011	avgbs_cluster_23716.1.25	6	45	5.60841
Fargo.2010	avgbs2_73830.1.23	6	102	6.33482
Lacombe.2010	avgbs_102469.1.46	8	84	5.55922
Tetonia.2011	avgbs2_77079.1.30	8	142	6.17893
Tetonia.2011	avgbs2_77079.1.6	8	142	6.17893
Aberdeen.2011	avgbs_35543.1.21	11	53	5.82915
Fargo.2011	avgbs2_183559.1.25	12	40	6.5252
Fargo.2011	avgbs2_183559.1.40	12	40	6.5252
Fargo.2011	avgbs2_183559.1.58	12	40	6.5252
Saskatoon.2010	avgbs_cluster_15298.1.25	12	41	5.72237
Fargo.2010	avgbs2_148101.1.9	12	41	7.41452
Fargo.2010	avgbs_cluster_49098.1.9	12	41	7.41452
Norway.2011	avgbs_cluster_17207.2.11	12	41	6.35658
Norway.2011	avgbs_109651.1.27	12	41	5.9197
Norway.2011	avgbs2_113211.1.27	12	41	6.20567
Norway.2011	avgbs2_113211.1.32	12	41	6.20567
Norway.2011	avgbs2_113211.1.33	12	41	6.20567
Norway.2011	avgbs_cluster_47861.1.27	12	41	6.20567
Norway.2011	avgbs_cluster_47861.1.32	12	41	6.20567
Norway.2011	avgbs_cluster_47861.1.33	12	41	6.20567
Norway.2011	avgbs_cluster_28551.1.20	12	41	6.72593
Norway.2011	avgbs2_82665.1.11	12	41	6.78845
Norway.2011	avgbs2_82665.1.35	12	41	8.24883
Norway.2011	avgbs2_82665.1.45	12	41	6.78845
Norway.2011	avgbs_cluster_35074.1.63	12	42	6.1462
Lacombe.2011	avgbs_228786.1.58	12	64	5.68265
Fargo.2011	avgbs2_19802.1.41	13	37	5.58413
Fargo.2011	avgbs2_19802.1.8	13	37	5.58413
Fargo.2011	avgbs_cluster_3712.1.41	13	37	5.58413
Fargo.2011	avgbs_cluster_3712.1.8	13	37	5.58413
Fargo.2010	avgbs_cluster_12330.1.20	15	52	5.89849
Aberdeen.2011	avgbs_31985.1.64	17	110	5.96353
Aberdeen.2011	avgbs_6K_104364.1.14	17	110	5.87893
Aberystwyth.2011	avgbs_118478.1.54	19	45	6.48842
Aberystwyth.2011	avgbs_73073.1.22	19	45	7.00547
Fargo.2010	avgbs_87322.1.32	20	72	7.43405
Ithaca.2011	avgbs_119304.1.27	21	123	6.00706
Ithaca.2011	avgbs_cluster_4639.1.33	21	123	6.34377
Ithaca.2011	avgbs_cluster_5822.1.23	21	123	7.09648
Ithaca.2011	avgbs2_136629.1.12	21	124	5.70047
Ithaca.2011	avgbs2_136629.1.15	21	124	5.70047
Ithaca.2011	avgbs_cluster_45050.1.54	21	124	6.87939
Ithaca.2011	avgbs_cluster_45050.1.58	21	124	6.87939
Ithaca.2011	avgbs_cluster_16378.1.31	21	124	6.82336
Fargo.2011	avgbs2_182031.1.52	21	126	5.94746
Fargo.2011	avgbs2_182031.1.64	21	126	5.94746
Fargo.2011	avgbs2_140037.1.24	21	126	5.94489
Aberdeen.2011	avgbs2_20421.1.23	28	44	7.84016

## Sheet: Significant_TL_haplotypes
Location.year	Locus	Chr	Pos	"-log(p)"
Fargo.2010	avgbs_cluster_19030.1	1	109	5.72
Fargo.2010	avgbs2_90666.1	1	109	5.82
Aberdeen.2010	avgbs_cluster_1310.1	1	114	6.46
Aberdeen.2010	avgbs2_5861.1	1	114	6.46
Saskatoon.2010	avgbs_95303.1	2	34	6.59
Ottawa.2010	avgbs_95303.1	2	34	6.16
Tetonia.2011	avgbs_95303.1	2	34	8.5
Aberystwyth.2011	avgbs_95303.1	2	34	5.66
Ithaca.2010	avgbs2_112468.1	2	34	6.23
Saskatoon.2010	avgbs2_112468.1	2	34	5.54
Aberdeen.2011	avgbs2_112468.1	2	34	6.57
Tetonia.2011	avgbs2_112468.1	2	34	5.96
Ithaca.2010	avgbs2_165506.1	2	34	7.69
Aberdeen.2011	avgbs2_165506.1	2	34	5.95
Tetonia.2011	avgbs2_165506.1	2	34	7.76
Aberystwyth.2011	avgbs2_165506.1	2	34	6.61
Aberdeen.2010	avgbs2_165506.1	2	34	9.29
Fargo.2010	avgbs2_165506.1	2	34	6.69
Ithaca.2010	avgbs2_6837.2	2	34	8.79
Saskatoon.2010	avgbs2_6837.2	2	34	5.7
Ottawa.2010	avgbs2_6837.2	2	34	6.26
Aberdeen.2011	avgbs2_6837.2	2	34	6.62
Tetonia.2011	avgbs2_6837.2	2	34	8.65
Aberdeen.2010	avgbs2_6837.2	2	34	5.54
Fargo.2010	avgbs_cluster_3304.1	2	85	6.4
Fargo.2010	avgbs2_17497.1	2	85	6.4
Ithaca.2010	avgbs_106196.1	3	19	6.68
Lacombe.2010	avgbs_cluster_38901.1	3	19	7.95
Lacombe.2010	avgbs2_190759.1	3	19	7.95
Aberdeen.2011	avgbs_cluster_22041.1	3	80	5.54
Norway.2011	avgbs_cluster_22041.1	3	80	7.94
Lacombe.2011	avgbs_cluster_22041.1	3	80	5.61
Aberdeen.2011	avgbs2_103518.1	3	80	5.54
Norway.2011	avgbs2_103518.1	3	80	7.94
Norway.2011	avgbs_236702.1	3	92	5.63
Norway.2011	avgbs_cluster_4041.1	3	110	9.37
Lacombe.2011	avgbs_cluster_4041.1	3	110	6.85
Fargo.2010	avgbs2_73830.1	6	102	6.52
Lacombe.2010	avgbs_102469.1	8	84	5.86
Lacombe.2010	avgbs_cluster_2639.1	9	78	6.85
SaintPaul.2011	avgbs_cluster_39242.1	9	78	5.75
Aberdeen.2011	avgbs_cluster_6792.1	9	78	5.78
Aberdeen.2010	avgbs_cluster_6792.1	9	78	8.85
Aberdeen.2011	avgbs_35543.1	11	53	5.66
Lacombe.2010	avgbs_cluster_13286.1	11	69	5.83
Ithaca.2010	avgbs2_183559.1	12	40	6.53
Saskatoon.2010	avgbs2_183559.1	12	40	6.59
Aberdeen.2011	avgbs2_183559.1	12	40	5.43
Norway.2011	avgbs2_183559.1	12	40	5.92
Fargo.2010	avgbs2_183559.1	12	40	6.97
Fargo.2011	avgbs2_183559.1	12	40	6.65
Lacombe.2010	avgbs2_183559.1	12	40	6.48
Norway.2011	avgbs_109651.1	12	41	6.03
Saskatoon.2010	avgbs_cluster_15298.1	12	41	5.99
Norway.2011	avgbs_cluster_15298.1	12	41	7.78
Fargo.2010	avgbs_cluster_15298.1	12	41	7.38
Fargo.2011	avgbs_cluster_15298.1	12	41	5.46
Norway.2011	avgbs_cluster_17207.2	12	41	6.7
Norway.2011	avgbs_cluster_24221.1	12	41	5.46
Norway.2011	avgbs_cluster_28551.1	12	41	6.61
Norway.2011	avgbs_cluster_47861.1	12	41	6.63
Norway.2011	avgbs_cluster_49098.1	12	41	5.92
Fargo.2010	avgbs_cluster_49098.1	12	41	6.85
Norway.2011	avgbs2_113127.1	12	41	5.46
Norway.2011	avgbs2_113211.1	12	41	6.63
Norway.2011	avgbs2_148101.1	12	41	5.92
Fargo.2010	avgbs2_148101.1	12	41	6.85
Norway.2011	avgbs2_82665.1	12	41	8.31
Norway.2011	avgbs_cluster_35074.1	12	42	5.97
Norway.2011	avgbs2_196451.1	12	45	5.44
Lacombe.2011	avgbs_228786.1	12	64	5.68
SaintPaul.2011	avgbs_cluster_12785.1	13	31	6.04
SaintPaul.2011	avgbs2_64378.1	13	31	6.04
Aberdeen.2010	avgbs_220049.1	17	55	6.05
Aberdeen.2011	avgbs_31985.1	17	110	5.54
Aberdeen.2011	avgbs_6K_104364.1	17	110	5.53
Fargo.2010	avgbs2_8212.1	18	24	9.67
Aberdeen.2010	avgbs2_86995.1	18	42	6.1
Aberystwyth.2011	avgbs_118478.1	19	45	5.84
Aberystwyth.2011	avgbs_73073.1	19	45	5.94
Aberystwyth.2011	avgbs_cluster_29578.1	19	52	6.96
Lacombe.2010	avgbs_cluster_29578.1	19	52	6.26
Aberystwyth.2011	avgbs_cluster_4823.1	19	52	5.84
Aberystwyth.2011	avgbs2_27824.2	19	52	5.84
Fargo.2010	avgbs_87322.1	20	72	7.58
Aberdeen.2011	avgbs_221889.1	20	100	5.76
Ithaca.2011	avgbs_119304.1	21	123	6.14
Ithaca.2011	avgbs_51197.1	21	123	5.58
Ithaca.2011	avgbs_cluster_4639.1	21	123	6.58
Ithaca.2011	avgbs_cluster_5822.1	21	123	6.83
Ithaca.2011	avgbs_cluster_16378.1	21	124	7.04
Ithaca.2011	avgbs_cluster_45050.1	21	124	7.27
Ithaca.2011	avgbs2_136629.1	21	124	5.9
Ithaca.2011	avgbs2_115848.1	21	126	6.47
Fargo.2011	avgbs2_115848.1	21	126	5.43
Ithaca.2011	avgbs2_140037.1	21	126	5.94
Norway.2011	avgbs2_140037.1	21	126	5.68
Fargo.2011	avgbs2_140037.1	21	126	6.02
Ithaca.2010	avgbs2_182031.1	21	126	7.16
Ithaca.2011	avgbs2_182031.1	21	126	5.89
Fargo.2010	avgbs2_182031.1	21	126	6.97
Fargo.2011	avgbs2_182031.1	21	126	5.97
Fargo.2010	avgbs_cluster_22526.1	21	155	6.26
Aberdeen.2011	avgbs_cluster_11814.1	28	40	6.9
Aberdeen.2010	avgbs_cluster_11814.1	28	40	10.04
Fargo.2010	avgbs_cluster_11814.1	28	40	5.8
Aberdeen.2011	avgbs_cluster_32483.1	28	44	6.53
Aberdeen.2010	avgbs_cluster_32483.1	28	44	10.44
Lacombe.2010	avgbs_cluster_32483.1	28	44	5.55
Aberdeen.2011	avgbs2_20421.1	28	44	7.09
Tetonia.2011	avgbs2_20421.1	28	44	8.5
Lacombe.2010	avgbs2_20421.1	28	44	6.2
Aberdeen.2010	avgbs2_44846.1	28	44	6.73
Fargo.2010	avgbs2_44846.1	28	44	5.97
Fargo.2011	avgbs2_35671.1	28	81	6.15

## Sheet: BLUP_GBS_SNPs
Locus	Chr	Pos	"-logp"
avgbs2_6837.2.14	2	34	6.13194
avgbs2_6837.2.50	2	34	6.13194
avgbs2_112468.1.57	2	34	5.88606
avgbs2_112468.1.58	2	34	5.88606
avgbs2_112468.1.59	2	34	5.88606
avgbs_35543.1.21	11	53	6.45469
avgbs2_183559.1.25	12	40	6.68194
avgbs2_183559.1.40	12	40	6.68194
avgbs2_183559.1.58	12	40	6.68194
avgbs2_182031.1.52	21	126	6.59517
avgbs2_182031.1.64	21	126	6.59517
avgbs2_20421.1.23	28	44	9.55284

## Sheet: BLUP_TL_haplotype
Locus	Chr	Pos	"-logp"
avgbs2_165506.1	2	34	7.97062
avgbs2_6837.2	2	34	6.39577
avgbs_cluster_39242.1	9	78	11.4802
avgbs_cluster_6792.1	9	78	10.4685
avgbs2_137650.1	11	42	5.64016
avgbs_35543.1	11	53	5.54212
avgbs2_183559.1	12	40	7.01682
avgbs2_181621.1	13	39	10.5421
avgbs_cluster_37140.1	13	39	10.5421
avgbs2_86995.1	18	42	9.74715
avgbs_cluster_23408.1	19	29	5.94309
avgbs2_115848.1	21	126	5.66959
avgbs2_182031.1	21	126	7.09528
avgbs_cluster_11814.1	28	40	7.45593
avgbs2_11515.1	28	44	8.64589
avgbs2_20421.1	28	44	8.74715
avgbs_cluster_32483.1	28	44	8.28651

## Sheet: BLUP_CL_haplotype
Locus	Chr	Pos	"-logp"
2_21.2	2	33.85	5.97062
2_23.2	2	34.1	9.4034
2_30.4	2	67.4	5.50446
6_35.2	6	108.95	7.37986
8_8.3	8	71.1	6.19314
9_21.3	9	75.9	13.2984
19_5.3	19	45.4	10.1068
19_6.3	19	46.9	10.3625
19_7.2	19	47	5.9914
28_22.3	28	43.8	9.96658

## Sheet: CL_TL_haplotype_combined
	Locus	Chr	Pos	"-logp"
	2_21.2	2	33.85	5.97062
	avgbs2_6837.2	2	34.1	9.28067
	avgbs2_112468.1	2	34.1	9.16431
	avgbs2_165506.1	2	34.1	7.48149
	2_23.2	2	34.1	9.4034
	2_30.4	2	67.4	5.50446
	6_35.2	6	108.95	7.37986
	8_8.3	8	71.1	6.19314
	9_21.3	9	75.9	13.2984
	avgbs2_183559.1	12	40.2	5.73283
	avgbs_cluster_15298.1	12	40.9	5.61083
	avgbs_217401.1	17	110.4	6.72354
	avgbs_31985.1	17	110.4	5.48946
	19_5.3	19	45.4	10.1068
	19_6.3	19	46.9	10.3625
	19_7.2	19	47	5.9914
	28_22.3	28	43.8	9.96658

## Sheet: GBS_SNP_CL_combined
Locus	Chr	pos	"-logp"
avgbs_309099.1.46	18	30	5.95468
avgbs2_19615.1.17	19	50	5.64782
avgbs2_182031.1.52	21	126	6.82974
avgbs2_182031.1.64	21	126	6.82974
