# Supplementary material for: Haplotype‐based genotyping‐by‐sequencing in oat genome research
Source: Plant Biotechnol J. 2018 Mar 25;16(8):1452–63. doi: 10.1111/pbi.12888 (PMC6041447; doi:10.1111/pbi.12888)
Supplement: Supplementary file 4 — Appendix S4 The input file used for the Haplotag analysis of the 4657 lines. [file PBI-16-1452-s001.txt]

Sample file containing input script for running Haplotag 
Provide the name (and path) of this file as a parameter when you run Haplotag
(c) Nick Tinker, Agriculture and Agri-Food Canada, nick.tinker@agr.gc.ca
See: (http://haplotag.aowc.ca) for manual and program information

Operating parameters normally come first, each beginning with "@"
Most parameters are followed by a string or an integer, separated by tab or space
Parameters are set or re-set in the order encountered in this file.
Program defaults will be used for parameters not specified.

After parameters, program execution steps are entered, each on a fresh line beginning with "!"
Parameters can also be re-specified in between program steps, over-riding previous values
All lines that do not begin with "@" or "!" are ignored.
// @parameter  .... so you can comment-out a parameter or a program step like this

Note:  the specified PATH parameter is added to short file names. Use "local" for no path}
       The PATH variable will never be added to file names that already contain "\"}
	   
---------------------------parameters------------------------------------------------------------------------------

@PATH           .\output\       {Default path for input and output.  ".\" means current path}
@ProjectName    4657sativa     {name used in the HTML report}
@Verbose        true            {set true for detailed model selection in HTML reports}
@ThreePlus      false           {set true to limit HTML reporting to models with >2 haplotypes}
@MaxThreads     99              {use 999 for maximum possible, 99 for Maximum minus 1}
@MinTagCount    50              {set high to inspect only deep-sequenced tags}
@MaxBaseDif     4               {Maximum number of base mismatches to join tags in a cluster}
@MinPres        0.001            {minimum minor allele frequency}
@MaxPres        0.999            {maximum major allele frequency}
@MaxQ           300000000       {maximum total tags to inspect - for low memory, testing etc.}
@MaxS           100000000       {maximum total tag clusters to inspect}
@MaxTagsToTest  12               {maximum tags in a cluster, clusters with more are ignored}
@RSite          PstI-MspI       {ApeK or PstI-MspI }         
@ThreshGeno     0.2             {Threshold for minimum complete genotypes (% of taxa) when selecting a model}
@ThreshHet      0.08            {Threshold heterozygote frequency}
@ThreshMAHet    0.2             {Max. het. freq. by allele.  Excludes high-het rare allele.  Set to 1 for bi-parentals}
@ThreshTrihet   0.001            {Threshold trizygote frequency (3 haplotypes in one taxon)}
@ThreshMultiHet 0              {Threshold multizygote frequency (4 or more haplotypes in one taxon)}
@HetRatio       0.05            {threshold ratio of tag count for minor allele - below this ratio call a homozygote}

---------------------------------program steps--------------------------------------------------------------------

!ReadTaxaIDFile     .\HTTaxa.txt
// !ClusterGBSLoci  	GBSLoci.txt	  -- should not need to redo this - use old clusters
	         
!ReadClusters       .\HTClusters_4657.txt      You need to read clusters after they are built.  
!ReadCMembers		.\HTMembers_4657.txt
!ReadMergedTags     .\MergedAll_4657_50.txt 
!ReadHaplotypes     .\output\HTHaplos.txt        Reads subset of haplotypes identified in last step

!MakeTagByTaxa      D:\txtcounts_copy\           Tagcounts are in a different directory

//!ReadTBT          .\output\HTBT.txt            No need to read this file unless you are starting mid-script

!IdentifyAlleles      Uses data in memory - build the models and report the genotypes and passports
